# Supplementary material for: Whole-genome analysis of extensively drug-resistant Acinetobacter baumannii isolates from a Peruvian tertiary hospital reveals the emergence of OXA-23-producing ST79 and ST1079 clones
Source: Microbiol Spectr. 2026 Feb 3;14(3):e03415-25. doi: 10.1128/spectrum.03415-25 (PMC12955417; doi:10.1128/spectrum.03415-25)
Supplement: Table S1 — NCBI Acinetobacter baumannii ST2 genomes and their genome-wide SNP distances to reference genome H2M2302. [file spectrum.03415-25-s0001.xlsx]

## Sheet: TableS1
Table S1. NCBI Acinetobacter baumannii ST2 genomes and their genome-wide SNP distances to reference genome H2M2302.
GenBank Accesion Number	SNP distance
GCA_030016875.1	36
GCA_026340685.1	37
GCA_026313115.1	37
GCA_026311875.1	38
GCA_026311855.1	39
GCA_026340935.1	40
GCA_026340785.1	52
GCA_029955785.1	64
GCA_019729475.1	84
GCA_000301575.1	84
GCA_000302195.1	88
GCA_037545805.1	89
GCA_000453385.1	91
GCA_000453425.1	92
GCA_001922225.1	92
GCA_022676785.3	92
GCA_003948885.1	92
GCA_000453865.1	92
GCA_026557495.1	92
GCA_017836015.3	93
GCA_000453365.1	93
GCA_017836115.3	93
GCA_018285735.3	93
GCA_017836195.3	94
GCA_018495115.3	94
GCA_003949325.1	94
GCA_043027105.1	94
GCA_018868305.3	95
GCA_000301275.1	95
GCA_017836035.3	95
GCA_017836095.3	96
GCA_026557235.1	96
GCA_031114875.1	96
GCA_017835395.3	96
GCA_040445975.1	96
GCA_040445985.1	97
GCA_046560615.1	98
GCA_035078325.1	98
GCA_016481225.3	99
GCA_049727185.1	100
GCA_016481445.3	100
GCA_022676455.3	100
GCA_028543315.3	101
GCA_016512235.1	102
GCA_003948645.1	102
GCA_046560695.1	103
GCA_016514035.1	103
GCA_022623865.3	103
GCA_038303455.1	103
GCA_042600555.1	104
GCA_031110425.1	104
GCA_034305845.1	104
GCA_037933865.1	104
GCA_022401105.3	104
GCA_019903215.1	104
GCA_034309745.1	104
GCA_022677045.3	105
GCA_032602925.2	105
GCA_030549675.1	105
GCA_022676745.3	105
GCA_022890895.3	105
GCA_022693725.3	105
GCA_022693765.3	105
GCA_022693645.3	106
GCA_022677345.3	106
GCA_022623985.3	106
GCA_022624025.3	106
GCA_022624085.3	106
GCA_022625445.3	106
GCA_022676415.3	106
GCA_022676135.3	106
GCA_034301775.1	106
GCA_022623885.3	106
GCA_021175145.1	107
GCA_021175125.1	107
GCA_016513095.1	107
GCA_031111325.2	107
GCA_023322945.3	107
GCA_022977975.3	107
GCA_023118715.3	107
GCA_023321945.3	107
GCA_050399605.1	107
GCA_021174125.1	108
GCA_022624815.3	108
GCA_021174965.1	109
GCA_041534445.1	109
GCA_022666235.3	109
GCA_042694585.1	109
GCA_021174085.1	109
GCA_003948875.1	109
GCA_016506795.1	109
GCA_022666315.3	110
GCA_026557475.1	110
GCA_022590155.3	110
GCA_021173935.1	111
GCA_025619905.3	111
GCA_020838345.3	111
GCA_002182505.1	111
GCA_002948475.1	111
GCA_022677065.3	111
GCA_034318945.1	111
GCA_002017685.1	111
GCA_021174055.1	111
GCA_016490105.3	112
GCA_020448145.3	112
GCA_021173995.1	112
GCA_033180285.2	112
GCA_016486165.1	112
GCA_016513875.1	113
GCA_000810865.3	113
GCA_016514015.1	113
GCA_003949225.1	113
GCA_016487105.1	113
GCA_022871625.3	114
GCA_041535645.1	114
GCA_029275985.3	114
GCA_014880665.1	114
GCA_030549685.1	114
GCA_033857415.2	114
GCA_021174105.1	115
GCA_021173945.1	115
GCA_041535605.1	115
GCA_000302215.1	115
GCA_025506725.3	115
GCA_021174025.1	116
GCA_001442575.1	116
GCA_033857495.2	116
GCA_000516015.1	116
GCA_000515935.1	116
GCA_047619995.1	116
GCA_024573855.3	117
GCA_020040905.3	117
GCA_031112145.2	117
GCA_028905125.3	117
GCA_046526535.1	117
GCA_001895985.1	117
GCA_000809625.3	117
GCA_014881035.1	118
GCA_016514075.1	118
GCA_000515955.1	118
GCA_040930815.1	118
GCA_025506745.3	118
GCA_016512455.1	119
GCA_006492385.1	119
GCA_016512615.1	119
GCA_000453345.1	119
GCA_031152715.2	119
GCA_021173625.1	119
GCA_016477065.1	120
GCA_032601945.2	120
GCA_022665835.3	120
GCA_033878875.1	121
GCA_016481045.3	121
GCA_016489025.3	121
GCA_029019165.3	122
GCA_025806575.3	122
GCA_001922245.1	123
GCA_016609605.3	123
GCA_045666585.1	123
GCA_040820535.1	123
GCA_040533015.1	123
GCA_031111425.2	123
GCA_040532955.1	123
GCA_014880565.1	123
GCA_020040085.3	123
GCA_040930675.1	124
GCA_000301615.1	124
GCA_002138115.1	124
GCA_023800375.3	124
GCA_016489505.3	124
GCA_016491165.3	125
GCA_016512575.1	125
GCA_002951015.1	125
GCA_026556335.1	125
GCA_022623965.3	126
GCA_025579865.3	126
GCA_024989055.3	126
GCA_022675875.3	126
GCA_022626105.3	126
GCA_000809645.3	126
GCA_031151615.2	127
GCA_016974275.3	127
GCA_029731015.3	127
GCA_022677085.3	127
GCA_037209135.1	127
GCA_022624005.3	127
GCA_022624065.3	128
GCA_028906245.3	128
GCA_031132335.2	128
GCA_022677225.3	128
GCA_002950995.1	128
GCA_023118435.3	128
GCA_016491245.3	128
GCA_022675895.3	129
GCA_023322905.3	129
GCA_031631155.1	129
GCA_022675955.3	129
GCA_032602295.2	129
GCA_031144115.2	129
