# Supplementary material for: Whole-genome analysis of extensively drug-resistant Acinetobacter baumannii isolates from a Peruvian tertiary hospital reveals the emergence of OXA-23-producing ST79 and ST1079 clones
Source: Microbiol Spectr. 2026 Feb 3;14(3):e03415-25. doi: 10.1128/spectrum.03415-25 (PMC12955417; doi:10.1128/spectrum.03415-25)
Supplement: Table S2 — Pairwise core-genome SNP distance matrix for 200 global Acinetobacter baumannii ST2 genomes, including H2M2302. [file spectrum.03415-25-s0002.xlsx]

## Sheet: TableS2
Table S2. Pairwise core-genome SNP distance matrix for 200 global Acinetobacter baumannii ST2 genomes, including H2M2302.
Matrix	GCA_000301275.1	GCA_000301575.1	GCA_000301615.1	GCA_000302195.1	GCA_000302215.1	GCA_000453345.1	GCA_000453365.1	GCA_000453385.1	GCA_000453425.1	GCA_000453865.1	GCA_000515935.1	GCA_000515955.1	GCA_000516015.1	GCA_000809625.3	GCA_000809645.3	GCA_000810865.3	GCA_001442575.1	GCA_001895985.1	GCA_001922225.1	GCA_001922245.1	GCA_002017685.1	GCA_002138115.1	GCA_002182505.1	GCA_002948475.1	GCA_002950995.1	GCA_002951015.1	GCA_003948645.1	GCA_003948875.1	GCA_003948885.1	GCA_003949225.1	GCA_003949325.1	GCA_006492385.1	GCA_014880565.1	GCA_014880665.1	GCA_014881035.1	GCA_016477065.1	GCA_016481045.3	GCA_016481225.3	GCA_016481445.3	GCA_016486165.1	GCA_016487105.1	GCA_016489025.3	GCA_016489505.3	GCA_016490105.3	GCA_016491165.3	GCA_016491245.3	GCA_016506795.1	GCA_016512235.1	GCA_016512455.1
GCA_000301275.1	0	15	16	18	16	15	15	21	20	16	37	38	20	39	69	62	8	28	18	35	40	43	25	20	25	24	69	17	33	21	21	27	29	23	22	22	32	28	28	46	29	28	26	27	27	28	20	48	34
GCA_000301575.1	15	0	1	3	1	0	0	6	5	1	22	23	6	34	68	55	7	13	3	20	47	37	19	5	10	9	56	2	18	8	6	26	14	8	8	7	17	13	13	31	24	13	12	12	12	13	5	33	19
GCA_000301615.1	16	1	0	2	2	1	1	7	6	2	23	24	7	35	69	56	8	14	4	21	48	38	20	6	11	10	57	3	19	9	7	27	16	9	9	8	18	14	14	32	24	14	13	13	12	13	6	34	20
GCA_000302195.1	18	3	2	0	4	3	3	7	8	2	25	26	9	37	71	58	10	14	6	23	50	40	22	8	13	12	59	5	21	11	7	29	18	11	11	10	20	16	16	34	27	16	15	15	15	16	8	36	22
GCA_000302215.1	16	1	2	4	0	1	1	7	6	2	23	24	7	35	69	56	8	14	4	21	48	38	20	6	11	10	57	3	19	9	7	27	16	9	9	8	18	14	14	32	25	14	13	13	13	14	6	34	20
GCA_000453345.1	15	0	1	3	1	0	0	6	5	1	22	23	6	34	68	55	7	13	3	20	47	37	19	5	10	9	56	2	18	8	6	26	15	8	8	7	17	13	13	31	24	13	12	12	12	13	5	33	19
GCA_000453365.1	15	0	1	3	1	0	0	6	5	1	22	23	6	34	68	55	7	13	3	20	47	37	19	5	10	9	56	2	18	8	6	26	15	8	8	7	17	13	13	31	24	13	12	12	12	13	5	33	19
GCA_000453385.1	21	6	7	7	7	6	6	0	11	5	28	29	12	40	74	61	13	17	9	26	53	43	25	11	16	15	62	8	24	14	0	32	20	14	14	13	23	19	19	37	29	15	18	18	17	18	11	39	25
GCA_000453425.1	20	5	6	8	6	5	5	11	0	6	27	28	11	39	73	60	12	18	8	25	52	42	24	10	13	14	61	7	23	13	11	31	20	13	13	12	22	18	18	36	29	18	17	17	17	18	10	38	24
GCA_000453865.1	16	1	2	2	2	1	1	5	6	0	23	24	7	35	69	56	8	12	4	19	48	38	20	6	11	10	53	3	19	9	5	27	14	9	9	8	18	14	14	32	25	14	13	13	12	13	6	33	20
GCA_000515935.1	37	22	23	25	23	22	22	28	27	23	0	5	28	12	50	77	18	35	25	42	69	59	41	27	32	31	78	24	40	30	28	16	26	19	19	14	28	24	24	18	24	24	23	23	23	24	27	29	15
GCA_000515955.1	38	23	24	26	24	23	23	29	28	24	5	0	29	17	45	78	19	36	26	43	70	60	42	28	33	32	79	25	41	31	29	17	27	20	20	15	29	24	24	19	25	25	24	24	24	25	28	30	16
GCA_000516015.1	20	6	7	9	7	6	6	12	11	7	28	29	0	40	73	51	13	19	9	18	53	43	25	11	16	15	62	8	24	14	12	32	21	14	14	13	23	19	19	37	30	19	18	18	18	19	10	39	25
GCA_000809625.3	39	34	35	37	35	34	34	40	39	35	12	17	40	0	6	33	30	47	37	54	37	70	52	39	44	43	90	36	52	35	40	28	37	31	31	26	40	36	36	30	36	36	35	35	35	36	39	41	27
GCA_000809645.3	69	68	69	71	69	68	68	74	73	69	50	45	73	6	0	35	44	81	71	88	33	103	86	73	78	77	124	70	86	69	74	42	71	65	65	60	74	69	69	64	70	70	69	69	69	70	73	75	61
GCA_000810865.3	62	55	56	58	56	55	55	61	60	56	77	78	51	33	35	0	42	68	58	67	29	91	73	60	65	63	111	57	73	56	61	61	69	63	63	62	72	68	68	86	79	68	67	67	67	68	59	88	74
GCA_001442575.1	8	7	8	10	8	7	7	13	12	8	18	19	13	30	44	42	0	20	10	26	16	42	25	10	15	14	63	9	25	8	13	22	22	15	15	14	24	20	20	18	22	20	19	19	19	20	12	29	15
GCA_001895985.1	28	13	14	14	14	13	13	17	18	12	35	36	19	47	81	68	20	0	16	32	60	50	32	18	23	22	69	15	31	21	17	39	27	21	21	20	30	26	26	44	37	26	25	25	25	26	18	46	32
GCA_001922225.1	18	3	4	6	4	3	3	9	8	4	25	26	9	37	71	58	10	16	0	23	48	38	20	8	12	12	59	5	21	11	9	29	16	11	11	10	20	16	16	34	27	16	15	15	13	14	6	36	22
GCA_001922245.1	35	20	21	23	21	20	20	26	25	19	42	43	18	54	88	67	26	32	23	0	67	57	39	25	30	29	76	22	38	28	26	46	35	28	28	27	37	33	33	51	44	32	32	32	32	32	24	53	39
GCA_002017685.1	40	47	48	50	48	47	47	53	52	48	69	70	53	37	33	29	16	60	48	67	0	71	39	52	57	56	103	49	65	41	53	35	60	55	55	54	64	60	60	78	39	60	59	59	57	58	50	80	66
GCA_002138115.1	43	37	38	40	38	37	37	43	42	38	59	60	43	70	103	91	42	50	38	57	71	0	52	42	47	46	93	39	55	43	43	61	50	45	45	44	54	50	50	47	60	50	49	49	47	48	40	70	56
GCA_002182505.1	25	19	20	22	20	19	19	25	24	20	41	42	25	52	86	73	25	32	20	39	39	52	0	24	29	28	75	21	37	25	25	44	32	27	27	26	36	32	32	50	42	32	31	31	29	30	22	52	38
GCA_002948475.1	20	5	6	8	6	5	5	11	10	6	27	28	11	39	73	60	10	18	8	25	52	42	24	0	13	12	61	7	23	13	11	31	20	13	13	12	22	18	18	36	29	18	17	17	17	18	10	38	24
GCA_002950995.1	25	10	11	13	11	10	10	16	13	11	32	33	16	44	78	65	15	23	12	30	57	47	29	13	0	15	66	12	28	18	16	33	25	18	18	17	27	23	23	41	34	23	22	22	22	23	15	43	29
GCA_002951015.1	24	9	10	12	10	9	9	15	14	10	31	32	15	43	77	63	14	22	12	29	56	46	28	12	15	0	65	11	27	17	15	31	24	17	17	16	26	22	22	40	33	22	21	21	21	22	14	25	28
GCA_003948645.1	69	56	57	59	57	56	56	62	61	53	78	79	62	90	124	111	63	69	59	76	103	93	75	61	66	65	0	58	74	64	62	82	71	64	64	63	73	69	69	87	80	69	68	68	68	69	61	89	75
GCA_003948875.1	17	2	3	5	3	2	2	8	7	3	24	25	8	36	70	57	9	15	5	22	49	39	21	7	12	11	58	0	20	10	8	28	17	10	10	9	19	15	15	33	26	15	14	14	14	15	7	35	21
GCA_003948885.1	33	18	19	21	19	18	18	24	23	19	40	41	24	52	86	73	25	31	21	38	65	55	37	23	28	27	74	20	0	26	24	44	33	26	26	25	35	31	31	49	42	31	30	30	30	31	23	51	37
GCA_003949225.1	21	8	9	11	9	8	8	14	13	9	30	31	14	35	69	56	8	21	11	28	41	43	25	13	18	17	64	10	26	0	14	27	23	16	16	15	25	21	21	39	25	21	20	20	20	21	13	41	27
GCA_003949325.1	21	6	7	7	7	6	6	0	11	5	28	29	12	40	74	61	13	17	9	26	53	43	25	11	16	15	62	8	24	14	0	32	21	14	14	13	23	19	19	37	30	15	18	18	18	19	11	39	25
GCA_006492385.1	27	26	27	29	27	26	26	32	31	27	16	17	32	28	42	61	22	39	29	46	35	61	44	31	33	31	82	28	44	27	32	0	30	23	23	18	32	28	28	16	17	28	27	27	26	27	31	33	19
GCA_014880565.1	29	14	16	18	16	15	15	20	20	14	26	27	21	37	71	69	22	27	16	35	60	50	32	20	25	24	71	17	33	23	21	30	0	23	23	22	32	28	28	26	29	28	27	27	24	25	18	37	23
GCA_014880665.1	23	8	9	11	9	8	8	14	13	9	19	20	14	31	65	63	15	21	11	28	55	45	27	13	18	17	64	10	26	16	14	23	23	0	4	15	13	21	21	19	22	9	20	8	19	20	13	30	16
GCA_014881035.1	22	8	9	11	9	8	8	14	13	9	19	20	14	31	65	63	15	21	11	28	55	45	27	13	18	17	64	10	26	16	14	23	23	4	0	15	13	21	21	19	23	9	20	8	20	21	13	30	16
GCA_016477065.1	22	7	8	10	8	7	7	13	12	8	14	15	13	26	60	62	14	20	10	27	54	44	26	12	17	16	63	9	25	15	13	18	22	15	15	0	24	20	20	14	17	20	19	19	18	19	12	25	3
GCA_016481045.3	32	17	18	20	18	17	17	23	22	18	28	29	23	40	74	72	24	30	20	37	64	54	36	22	27	26	73	19	35	25	23	32	32	13	13	24	0	30	30	28	32	8	29	15	28	30	22	39	25
GCA_016481225.3	28	13	14	16	14	13	13	19	18	14	24	24	19	36	69	68	20	26	16	33	60	50	32	18	23	22	69	15	31	21	19	28	28	21	21	20	30	0	0	24	28	26	25	25	25	26	18	35	21
GCA_016481445.3	28	13	14	16	14	13	13	19	18	14	24	24	19	36	69	68	20	26	16	33	60	50	32	18	23	22	69	15	31	21	19	28	28	21	21	20	30	0	0	24	28	26	25	25	25	26	18	35	21
GCA_016486165.1	46	31	32	34	32	31	31	37	36	32	18	19	37	30	64	86	18	44	34	51	78	47	50	36	41	40	87	33	49	39	37	16	26	19	19	14	28	24	24	0	16	24	23	23	23	24	36	29	15
GCA_016487105.1	29	24	24	27	25	24	24	29	29	25	24	25	30	36	70	79	22	37	27	44	39	60	42	29	34	33	80	26	42	25	30	17	29	22	23	17	32	28	28	16	0	28	27	27	25	26	29	32	18
GCA_016489025.3	28	13	14	16	14	13	13	15	18	14	24	25	19	36	70	68	20	26	16	32	60	50	32	18	23	22	69	15	31	21	15	28	28	9	9	20	8	26	26	24	28	0	25	11	24	26	18	35	21
GCA_016489505.3	26	12	13	15	13	12	12	18	17	13	23	24	18	35	69	67	19	25	15	32	59	49	31	17	22	21	68	14	30	20	18	27	27	20	20	19	29	25	25	23	27	25	0	23	24	25	17	34	20
GCA_016490105.3	27	12	13	15	13	12	12	18	17	13	23	24	18	35	69	67	19	25	15	32	59	49	31	17	22	21	68	14	30	20	18	27	27	8	8	19	15	25	25	23	27	11	23	0	23	25	17	34	20
GCA_016491165.3	27	12	12	15	13	12	12	17	17	12	23	24	18	35	69	67	19	25	13	32	57	47	29	17	22	21	68	14	30	20	18	26	24	19	20	18	28	25	25	23	25	24	24	23	0	1	15	16	19
GCA_016491245.3	28	13	13	16	14	13	13	18	18	13	24	25	19	36	70	68	20	26	14	32	58	48	30	18	23	22	69	15	31	21	19	27	25	20	21	19	30	26	26	24	26	26	25	25	1	0	16	34	20
GCA_016506795.1	20	5	6	8	6	5	5	11	10	6	27	28	10	39	73	59	12	18	6	24	50	40	22	10	15	14	61	7	23	13	11	31	18	13	13	12	22	18	18	36	29	18	17	17	15	16	0	38	24
GCA_016512235.1	48	33	34	36	34	33	33	39	38	33	29	30	39	41	75	88	29	46	36	53	80	70	52	38	43	25	89	35	51	41	39	33	37	30	30	25	39	35	35	29	32	35	34	34	16	34	38	0	26
GCA_016512455.1	34	19	20	22	20	19	19	25	24	20	15	16	25	27	61	74	15	32	22	39	66	56	38	24	29	28	75	21	37	27	25	19	23	16	16	3	25	21	21	15	18	21	20	20	19	20	24	26	0
GCA_016512575.1	38	23	24	26	24	23	23	29	28	24	19	20	29	31	64	76	19	36	26	43	69	60	42	28	33	32	79	25	41	31	29	23	27	20	20	15	29	25	25	19	22	25	24	24	23	24	28	30	16
GCA_016512615.1	37	22	23	25	23	22	22	28	27	23	18	19	28	30	64	77	18	35	25	42	69	59	41	27	32	31	78	24	40	30	28	22	26	19	19	14	28	24	24	18	21	24	23	23	22	23	27	29	15
GCA_016513095.1	41	27	28	30	28	27	27	33	32	28	34	35	33	46	80	82	34	40	29	47	73	64	46	32	35	18	83	29	45	35	33	38	42	35	35	30	44	40	40	34	37	40	39	39	20	39	32	11	31
GCA_016513875.1	30	18	19	21	19	18	18	24	23	19	14	15	24	26	60	73	14	31	21	38	58	55	37	23	28	27	74	20	36	26	24	18	22	15	15	10	24	20	20	14	17	20	19	19	18	19	23	25	11
GCA_016514015.1	34	19	20	22	20	19	19	25	24	20	15	16	25	27	61	74	15	32	22	39	66	56	38	24	29	28	75	21	37	27	25	19	23	16	16	11	25	21	21	14	18	21	20	20	19	20	24	26	12
GCA_016514035.1	40	25	26	28	26	25	25	31	30	26	32	33	31	44	78	80	32	38	28	45	72	62	44	30	35	16	81	27	43	33	31	36	40	33	33	28	42	38	38	32	35	38	37	37	18	37	30	9	29
GCA_016514075.1	32	17	18	20	18	17	17	23	22	18	13	14	23	25	59	72	13	30	20	37	64	54	36	22	27	26	73	19	35	25	23	17	21	14	14	9	23	19	19	13	16	19	18	18	17	18	22	24	10
GCA_016609605.3	32	17	18	20	18	17	17	23	22	18	29	30	23	39	75	72	24	30	20	37	64	54	36	22	27	26	73	19	35	25	23	33	31	21	21	24	30	30	30	29	32	26	29	25	29	30	22	40	26
GCA_016974275.3	27	12	13	15	13	12	12	18	17	13	23	24	18	35	69	67	19	25	15	32	59	49	31	17	22	21	68	14	30	20	18	27	27	20	20	19	29	25	25	23	27	25	24	24	24	25	17	34	20
GCA_017835395.3	21	6	7	9	7	6	6	12	11	7	17	18	12	29	63	61	13	19	9	26	53	43	25	11	16	15	62	8	24	14	12	21	21	14	14	13	23	15	15	17	21	19	18	18	17	19	11	28	14
GCA_017836015.3	20	5	6	8	6	5	5	11	10	6	16	17	11	28	62	60	12	18	8	25	52	42	24	10	15	14	61	7	23	13	11	20	20	13	13	12	22	14	14	16	20	18	17	17	16	18	10	27	13
GCA_017836035.3	20	5	6	8	6	5	5	11	10	6	16	17	11	28	62	60	12	18	8	25	52	42	24	10	15	14	61	7	23	13	11	20	20	13	13	12	22	14	14	16	20	18	17	17	16	18	10	27	13
GCA_017836095.3	21	6	7	9	7	6	6	12	11	7	17	18	12	29	63	61	13	19	9	26	53	43	25	11	16	15	62	8	24	14	12	21	21	14	14	13	23	15	15	17	21	19	18	18	17	19	11	28	14
GCA_017836115.3	20	5	6	8	6	5	5	11	10	6	16	17	11	28	62	60	12	18	8	25	52	42	24	10	15	14	61	7	23	13	11	20	20	13	13	12	22	14	14	16	20	18	17	17	16	18	10	27	13
GCA_017836195.3	20	5	6	8	6	5	5	11	10	6	16	17	11	28	62	60	12	18	8	25	52	42	24	10	15	14	61	7	23	13	11	20	20	13	13	12	22	14	14	16	20	18	17	17	16	18	10	27	13
GCA_018285735.3	20	5	6	8	6	5	5	11	10	6	16	17	11	28	62	60	12	18	8	25	52	42	24	10	15	14	61	7	23	13	11	20	20	13	13	12	22	14	14	16	20	18	17	17	16	18	10	27	13
GCA_018495115.3	21	6	7	9	7	6	6	12	11	7	17	18	12	29	63	61	13	19	9	26	53	43	25	11	16	15	62	8	24	14	12	21	21	14	14	13	23	15	15	17	21	19	18	18	17	19	11	28	14
GCA_018868305.3	21	6	7	9	7	6	6	12	11	7	17	18	12	29	63	61	13	19	9	26	53	43	25	11	16	15	62	8	24	14	12	21	21	14	14	13	23	15	15	17	21	19	18	18	17	19	11	28	14
GCA_019729475.1	31	17	18	20	18	17	17	23	22	18	28	29	23	40	74	72	24	30	20	37	64	54	36	22	27	26	73	19	35	25	23	32	32	25	25	24	34	30	30	28	32	30	29	29	29	30	22	39	25
GCA_019903215.1	88	73	61	76	74	73	73	66	78	74	62	63	79	74	108	128	52	86	76	93	120	110	92	78	83	82	129	75	91	81	79	37	47	40	53	35	62	58	58	46	48	58	57	57	54	56	78	50	36
GCA_020040085.3	37	22	24	26	24	23	23	28	28	23	34	35	29	45	79	77	30	35	24	43	68	58	40	28	33	32	79	25	40	31	29	38	26	31	31	30	40	36	36	34	37	36	35	35	31	32	26	45	31
GCA_020040905.3	25	10	11	13	11	10	10	16	15	11	21	22	16	32	66	64	16	23	13	30	57	47	29	15	20	18	66	12	28	18	16	24	25	18	18	17	25	23	23	21	24	21	22	20	21	23	15	32	17
GCA_020448145.3	34	19	20	22	20	19	19	25	24	20	30	31	25	42	76	74	26	33	23	40	66	56	38	25	29	28	75	21	37	27	25	34	33	23	23	26	32	32	32	30	34	28	31	27	31	32	24	41	27
GCA_020838345.3	40	25	26	28	26	25	25	31	30	25	36	37	30	48	82	79	32	37	28	44	72	62	44	30	35	34	81	27	43	33	31	40	39	29	29	32	38	38	38	36	39	34	37	33	37	38	30	47	33
GCA_021173625.1	50	35	35	38	36	35	35	40	40	36	24	25	41	36	70	90	22	48	38	55	82	72	54	40	45	44	91	37	53	43	41	17	29	22	23	17	32	28	28	16	0	28	27	27	25	26	40	32	18
GCA_021173935.1	51	36	36	39	37	36	36	41	41	37	25	26	42	37	71	91	23	49	39	56	83	73	55	41	46	45	92	38	54	44	42	18	30	23	24	18	33	29	29	17	1	29	28	28	26	27	41	33	19
GCA_021173945.1	49	34	34	37	35	34	34	39	39	35	23	24	40	35	69	89	21	47	37	54	81	71	53	39	44	43	90	36	52	42	40	16	28	21	22	16	31	27	27	15	3	27	26	26	24	25	39	31	17
GCA_021173995.1	50	35	35	38	36	35	35	40	40	36	24	25	41	36	70	90	22	48	38	55	82	72	54	40	45	44	91	37	53	43	41	17	29	22	23	17	32	28	28	16	0	28	27	27	25	26	40	32	18
GCA_021174025.1	49	34	34	37	35	34	34	39	39	35	23	24	40	35	69	89	21	47	37	54	81	71	53	39	44	43	90	36	52	42	40	16	28	21	22	16	31	27	27	15	3	27	26	26	24	25	39	31	17
GCA_021174055.1	50	35	35	38	36	35	35	40	40	36	24	25	41	36	70	90	22	48	38	55	82	72	54	40	45	44	91	37	53	43	41	17	29	22	23	17	32	28	28	16	0	28	27	27	25	26	40	32	18
GCA_021174085.1	47	32	33	35	33	32	32	38	37	33	21	22	38	33	67	87	19	45	35	52	79	69	51	37	42	41	88	34	50	40	38	15	27	20	20	15	29	25	25	13	3	25	24	24	24	25	37	30	16
GCA_021174105.1	50	35	35	38	36	35	35	40	40	36	24	25	41	36	70	90	22	48	38	55	82	72	54	40	45	44	91	37	53	43	41	17	29	22	23	17	32	28	28	16	4	28	27	27	25	26	40	32	18
GCA_021174125.1	46	31	32	34	32	31	31	37	36	32	20	21	37	32	66	86	18	44	34	51	78	68	50	36	41	40	87	33	49	39	37	14	26	19	19	14	28	24	24	12	6	24	23	23	23	24	36	29	15
GCA_021174965.1	45	30	31	33	31	30	30	36	35	31	19	20	36	31	65	85	17	43	33	50	77	67	49	35	40	39	86	32	48	38	36	13	25	18	18	13	27	23	23	11	5	23	22	22	22	23	35	28	14
GCA_021175125.1	45	30	31	33	31	30	30	36	35	31	19	20	36	31	65	85	17	43	33	50	77	67	49	35	40	39	86	32	48	38	36	13	25	18	18	13	27	23	23	11	5	23	22	22	22	23	35	28	14
GCA_021175145.1	45	30	31	33	31	30	30	36	35	31	19	20	36	31	65	85	17	43	33	50	77	67	49	35	40	39	86	32	48	38	36	13	25	18	18	13	27	23	23	11	5	23	22	22	22	23	35	28	14
GCA_022401105.3	22	7	8	10	8	7	6	13	12	7	18	19	12	30	64	61	14	20	8	27	52	42	24	12	17	16	63	9	25	15	13	22	20	15	15	14	24	20	20	18	22	19	19	19	15	16	10	29	15
GCA_022590155.3	26	11	12	14	12	11	11	17	16	12	22	23	17	34	68	66	18	24	14	31	58	48	30	16	21	20	67	13	29	19	17	26	26	19	19	18	28	24	24	22	26	24	23	23	23	24	16	33	19
GCA_022623865.3	25	10	11	13	11	10	10	16	15	11	21	22	8	33	67	57	17	23	13	22	57	47	29	15	20	19	66	12	28	18	16	25	25	18	18	17	27	23	23	21	25	23	22	22	21	23	14	32	18
GCA_022623885.3	28	13	14	16	14	13	13	19	18	14	24	25	11	36	68	60	20	26	16	25	60	50	32	18	23	22	69	15	31	21	19	28	26	21	21	20	30	26	26	24	28	26	25	25	24	26	17	35	21
GCA_022623965.3	25	10	11	13	11	10	10	16	15	11	21	22	8	33	67	57	17	23	13	22	57	47	29	15	20	19	66	12	28	18	16	25	25	18	18	17	27	23	23	21	25	23	22	22	21	23	14	32	18
GCA_022623985.3	29	14	15	17	15	14	14	20	19	15	25	26	12	37	69	61	21	27	17	26	61	51	33	19	24	23	70	16	32	22	20	29	27	22	22	21	31	27	27	25	29	27	26	26	25	27	18	36	22
GCA_022624005.3	25	10	11	13	11	10	10	16	15	11	21	22	8	33	67	57	17	23	13	22	57	47	29	15	20	19	66	12	28	18	16	25	25	18	18	17	27	23	23	21	25	23	22	22	21	23	14	32	18
GCA_022624025.3	29	14	15	17	15	14	14	20	19	15	25	26	12	37	69	61	21	27	17	26	61	51	33	19	24	23	70	16	32	22	20	29	27	22	22	21	31	27	27	25	29	27	26	26	25	27	18	36	22
GCA_022624065.3	25	10	11	13	11	10	10	16	15	11	21	22	8	33	67	57	17	23	13	22	57	47	29	15	20	19	66	12	28	18	16	25	25	18	18	17	27	23	23	21	25	23	22	22	21	23	14	32	18
GCA_022624085.3	29	14	15	17	15	14	14	20	19	15	25	26	12	37	69	61	21	27	17	26	61	51	33	19	24	23	70	16	32	22	20	29	27	22	22	21	31	27	27	25	29	27	26	26	25	27	18	36	22
GCA_022624815.3	29	14	15	17	15	14	14	20	19	15	25	26	12	37	69	61	21	27	17	26	61	51	33	19	24	23	70	16	32	22	20	29	27	22	22	21	31	27	27	25	29	27	26	26	25	27	18	36	22
GCA_022625445.3	29	14	15	17	15	14	14	20	19	15	25	26	12	37	69	61	21	27	17	26	61	51	33	19	24	23	70	16	32	22	20	29	27	22	22	21	31	27	27	25	29	27	26	26	25	27	18	36	22
GCA_022626105.3	25	10	11	13	11	10	10	16	15	11	21	22	8	33	67	57	17	23	13	22	57	47	29	15	20	19	66	12	28	18	16	25	25	18	18	17	27	23	23	21	25	23	22	22	21	23	14	32	18
GCA_022665835.3	24	9	10	12	10	9	9	15	14	10	20	21	15	31	65	63	15	22	12	29	56	46	28	14	19	17	65	11	27	17	15	23	24	17	17	16	24	22	22	20	23	20	21	19	20	22	14	31	16
GCA_022666235.3	25	10	11	13	11	10	10	16	15	11	21	22	16	33	67	65	17	23	13	30	57	47	29	15	20	19	66	12	28	18	16	25	25	18	18	17	27	23	23	21	25	23	22	22	22	23	15	32	18
GCA_022666315.3	26	11	12	14	12	11	11	17	16	12	22	23	17	34	68	66	18	24	14	31	58	48	30	16	21	20	67	13	29	19	17	26	26	19	19	18	28	24	24	22	26	24	23	23	23	24	16	33	19
GCA_022675875.3	25	10	11	13	11	10	10	16	15	11	21	22	8	33	67	57	17	23	13	22	57	47	29	15	20	19	66	12	28	18	16	25	25	18	18	17	27	23	23	21	25	23	22	22	21	23	14	32	18
GCA_022675895.3	26	11	12	14	12	11	11	17	16	12	22	23	9	34	68	58	18	24	14	23	58	48	30	16	21	20	67	13	29	19	17	26	26	19	19	18	28	24	24	22	26	24	23	23	22	24	15	33	19
GCA_022675955.3	25	10	11	13	11	10	10	16	15	11	21	22	8	33	67	57	17	23	13	22	57	47	29	15	20	19	66	12	28	18	16	25	25	18	18	17	27	23	23	21	25	23	22	22	21	23	14	32	18
GCA_022676135.3	28	13	14	16	14	13	13	19	18	14	24	25	11	36	68	60	20	26	16	25	60	50	32	18	23	22	69	15	31	21	19	28	26	21	21	20	30	26	26	24	28	26	25	25	24	26	17	35	21
GCA_022676415.3	29	14	15	17	15	14	14	20	19	15	25	26	12	37	69	61	21	27	17	26	61	51	33	19	24	23	70	16	32	22	20	29	27	22	22	21	30	26	26	25	29	26	25	25	24	26	18	36	22
GCA_022676455.3	25	10	11	13	11	10	10	16	15	11	21	22	8	33	67	57	17	23	13	22	57	47	29	15	20	19	66	12	28	18	16	25	25	18	18	17	27	23	23	21	25	23	22	22	21	23	14	32	18
GCA_022676745.3	28	13	14	16	14	13	13	19	18	14	24	25	11	36	68	60	20	26	16	25	60	50	32	18	23	22	69	15	31	21	19	28	26	21	21	20	30	26	26	24	28	26	25	25	24	26	17	35	21
GCA_022676785.3	20	5	5	8	6	5	5	10	10	6	16	17	11	28	62	60	12	18	6	25	50	40	22	10	15	14	61	7	23	13	11	19	17	12	13	11	22	18	18	16	18	18	17	17	13	14	8	26	12
GCA_022677045.3	28	13	14	16	14	13	13	19	18	14	24	25	11	36	68	60	20	26	16	25	60	50	32	18	23	22	69	15	31	21	19	28	26	21	21	20	30	26	26	24	28	26	25	25	24	26	17	35	21
GCA_022677065.3	28	13	14	16	14	13	13	19	18	14	24	25	11	36	68	60	20	26	16	25	60	50	32	18	23	22	69	15	31	21	19	28	26	21	21	20	30	26	26	24	28	26	25	25	24	26	17	35	21
GCA_022677085.3	25	10	11	13	11	10	10	16	15	11	21	22	8	33	67	57	17	23	13	22	57	47	29	15	20	19	66	12	28	18	16	25	25	18	18	17	27	23	23	21	25	23	22	22	21	23	14	32	18
GCA_022677225.3	25	10	11	13	11	10	10	16	15	11	21	22	8	33	67	57	17	23	13	22	57	47	29	15	20	19	66	12	28	18	16	25	25	18	18	17	27	23	23	21	25	23	22	22	21	23	14	32	18
GCA_022677345.3	23	8	9	11	9	8	7	14	13	8	19	20	14	31	65	63	15	21	9	28	53	43	25	13	18	17	64	10	26	16	14	23	21	16	16	15	25	21	21	19	23	20	20	20	16	17	11	30	16
GCA_022693645.3	28	13	14	16	14	13	13	19	18	14	24	25	11	36	68	60	20	26	16	25	60	50	32	18	23	22	69	15	31	21	19	28	26	21	21	20	30	26	26	24	28	26	25	25	24	26	17	35	21
GCA_022693725.3	28	13	14	16	14	13	13	19	18	14	24	25	11	36	68	60	20	26	16	25	60	50	32	18	23	22	69	15	31	21	19	28	26	21	21	20	30	26	26	24	28	26	25	25	24	26	17	35	21
GCA_022693765.3	28	13	14	16	14	13	13	19	18	14	24	25	11	36	68	60	20	26	16	25	60	50	32	18	23	22	69	15	31	21	19	28	26	21	21	20	30	26	26	24	28	26	25	25	24	26	17	35	21
GCA_022871625.3	25	10	11	13	11	10	10	16	15	11	21	22	16	33	67	65	17	23	13	30	57	47	29	15	20	19	66	12	28	18	16	25	25	18	18	17	27	23	23	21	25	23	22	22	22	23	15	32	18
GCA_022890895.3	25	10	11	13	11	10	10	16	15	11	21	22	8	33	67	57	17	23	13	22	57	47	29	15	20	19	66	12	28	18	16	25	25	18	18	17	27	23	23	21	25	23	22	22	21	23	14	32	18
GCA_022977975.3	37	22	23	25	23	22	22	28	27	23	33	34	28	45	79	77	29	36	26	43	69	59	41	28	32	31	78	24	40	30	28	37	36	26	26	29	35	35	35	33	37	31	34	30	33	34	27	44	30
GCA_023118435.3	25	10	11	13	11	10	10	16	15	11	21	22	8	33	67	57	17	23	13	22	57	47	29	15	20	19	66	12	28	18	16	25	25	18	18	17	27	23	23	21	25	23	22	22	21	23	14	32	18
GCA_023118715.3	28	13	14	16	14	13	13	19	18	14	24	25	11	36	68	60	20	26	16	25	60	50	32	18	23	22	69	15	31	21	19	28	26	21	21	20	30	26	26	24	28	26	25	25	24	26	17	35	21
GCA_023321945.3	29	14	15	17	15	14	14	20	19	15	25	26	12	37	69	61	21	27	17	26	61	51	33	19	24	23	70	16	32	22	20	29	27	22	22	21	31	27	27	25	29	27	26	26	25	27	18	36	22
GCA_023322905.3	28	13	14	16	14	13	13	19	18	14	24	25	11	36	68	60	20	26	16	25	60	50	32	18	23	22	69	15	31	21	19	28	26	21	21	20	30	26	26	24	28	26	25	25	24	26	17	35	21
GCA_023322945.3	29	14	15	17	15	14	14	20	19	15	25	26	12	37	69	61	21	27	17	26	61	51	33	19	24	23	70	16	32	22	20	29	27	22	22	21	31	27	27	25	29	27	26	26	25	27	18	36	22
GCA_023800375.3	31	17	18	20	18	17	17	23	22	18	28	29	23	40	74	71	24	30	20	37	64	54	36	22	27	26	73	19	35	25	23	32	32	25	25	24	34	30	30	28	31	30	29	29	28	29	22	39	25
GCA_024573855.3	35	20	21	23	21	20	20	26	25	21	31	32	26	43	77	75	27	34	24	41	67	57	39	26	30	29	76	22	38	28	26	35	34	24	24	27	33	33	33	31	35	29	32	28	31	32	25	42	28
GCA_024989055.3	25	10	11	13	11	10	10	16	15	11	21	22	16	33	67	65	17	23	13	30	57	47	29	15	20	19	66	12	28	18	16	25	24	18	18	17	27	23	23	21	25	23	22	22	22	23	15	32	18
GCA_025506725.3	26	11	12	14	12	11	10	17	16	11	22	23	17	34	68	66	18	24	12	31	56	46	28	16	21	20	67	13	29	19	17	26	24	19	19	18	28	24	24	22	26	23	23	23	19	20	14	33	19
GCA_025506745.3	27	12	13	15	13	12	11	18	17	12	23	24	18	35	69	67	19	25	13	32	57	47	29	17	22	21	68	14	30	20	18	27	25	20	20	19	29	25	25	23	27	24	24	24	20	21	15	34	20
GCA_025579865.3	25	10	11	13	11	10	10	16	15	11	21	22	16	33	67	65	17	23	13	30	57	47	29	15	20	19	66	12	28	18	16	25	24	18	18	17	27	23	23	21	25	23	22	22	22	23	15	32	18
GCA_025619905.3	46	31	32	34	32	31	31	37	36	32	27	28	14	39	71	78	38	44	34	43	63	53	35	36	41	40	87	33	49	39	37	46	44	39	39	38	48	44	44	42	31	44	43	43	42	44	35	53	39
GCA_025806575.3	52	37	38	40	38	37	37	43	42	38	48	49	42	60	94	91	44	50	40	55	84	74	56	42	47	46	93	39	55	45	43	51	51	41	41	44	50	50	50	48	52	46	49	45	48	49	42	59	45
GCA_026311855.1	45	31	32	34	32	31	31	37	36	32	42	43	37	54	88	86	38	44	34	51	78	68	50	36	41	40	87	33	49	39	37	46	46	39	39	38	48	44	44	42	46	44	43	43	43	44	36	52	39
GCA_026311875.1	44	30	31	33	31	30	30	36	35	31	41	42	36	53	87	85	37	43	33	50	77	67	49	35	40	39	86	32	48	38	36	45	45	38	38	37	47	43	43	41	45	43	42	42	42	43	35	51	38
GCA_026313115.1	45	31	32	34	32	31	31	37	36	32	42	43	37	54	88	86	38	44	34	51	78	68	50	36	41	40	87	33	49	39	37	46	46	39	39	38	48	44	44	42	46	44	43	43	43	44	36	52	39
GCA_026340685.1	44	30	31	33	31	30	30	36	35	31	41	42	36	53	87	85	37	43	33	50	77	67	49	35	39	39	61	32	48	38	36	45	45	38	38	37	47	43	43	41	45	43	42	42	42	43	35	51	38
GCA_026340785.1	45	31	32	34	32	31	31	37	36	32	42	43	37	54	88	86	38	44	34	51	78	68	50	36	41	40	87	33	49	39	37	46	46	39	39	38	48	44	44	42	46	44	43	43	43	44	36	52	39
GCA_026340935.1	45	31	32	34	32	31	31	37	36	32	42	43	37	54	87	85	38	44	34	51	78	68	50	36	41	40	87	33	49	39	37	46	46	39	39	38	48	44	44	42	46	44	43	43	43	44	36	52	39
GCA_026556335.1	14	13	14	16	14	13	13	19	18	14	24	25	19	36	70	68	20	26	16	33	22	48	31	18	23	22	68	15	31	14	19	27	28	9	9	20	18	26	26	24	28	14	25	13	25	26	18	35	21
GCA_026557235.1	22	8	9	11	9	8	8	14	13	9	19	20	14	31	65	63	15	21	11	28	55	45	27	13	18	17	64	10	26	16	14	23	23	4	0	15	13	21	21	19	23	9	20	8	20	21	13	30	16
GCA_026557475.1	29	14	16	18	16	15	15	20	20	14	26	27	21	37	71	69	22	27	16	35	60	50	32	20	25	24	71	17	33	23	21	30	0	23	23	22	32	28	28	26	29	28	27	27	24	25	18	37	23
GCA_026557495.1	23	8	9	11	9	8	8	14	13	9	19	20	14	31	65	63	15	21	11	28	55	45	27	13	18	17	64	10	26	16	14	23	23	0	4	15	13	21	21	19	22	9	20	8	19	20	13	30	16
GCA_028543315.3	27	12	13	15	13	12	12	18	17	13	23	24	18	35	69	67	19	25	15	32	59	49	31	17	22	21	68	14	30	20	18	27	27	20	20	19	29	25	25	23	27	25	24	24	24	25	17	34	20
GCA_028905125.3	28	13	14	16	14	13	13	19	18	14	24	25	19	36	70	68	20	26	16	33	60	50	32	18	23	22	69	15	31	21	19	28	28	17	17	20	25	25	25	24	27	21	24	20	22	24	18	35	21
GCA_028906245.3	25	10	11	13	11	10	10	16	15	11	21	22	16	33	67	65	17	23	13	30	57	47	29	15	20	19	66	12	28	18	16	25	25	14	14	17	23	23	23	21	25	19	22	18	21	23	15	32	18
GCA_029019165.3	33	18	19	21	19	18	18	24	23	19	29	30	16	41	73	65	25	31	21	30	65	55	37	23	28	27	74	20	36	26	24	33	31	26	26	25	35	31	31	29	33	31	30	30	29	31	22	40	26
GCA_029275985.3	35	20	21	23	21	20	20	26	25	21	31	32	18	43	75	67	27	33	23	32	67	57	39	25	30	28	76	22	38	28	26	35	33	28	28	27	37	33	33	31	35	33	32	32	31	33	24	42	28
GCA_029731015.3	41	26	27	29	27	26	26	32	31	27	16	17	32	28	62	81	22	39	29	46	73	63	45	31	36	35	82	28	44	34	32	18	30	23	23	18	32	28	28	16	17	28	27	27	25	27	31	33	19
GCA_029955785.1	46	32	33	35	33	32	32	38	37	33	54	55	38	66	99	86	39	45	35	52	79	69	51	37	42	40	88	34	50	40	38	58	47	40	40	39	49	45	45	63	56	45	44	44	43	43	37	64	51
GCA_030016875.1	44	30	31	33	31	30	30	36	35	31	41	42	36	53	87	85	37	43	33	50	77	67	49	35	40	39	86	32	48	38	36	45	45	38	38	37	47	43	43	41	45	43	42	42	42	43	35	51	38
GCA_030549675.1	28	13	14	16	14	13	13	19	18	14	35	36	19	47	81	68	20	26	16	33	60	48	32	18	23	22	69	15	31	21	19	39	28	21	21	20	30	26	26	44	37	26	25	25	25	26	18	46	32
GCA_030549685.1	28	13	14	16	14	13	13	19	18	14	35	36	19	47	81	68	20	26	16	33	60	48	32	18	23	22	69	15	31	21	19	39	28	21	21	20	30	26	26	44	37	26	25	25	25	26	18	46	32
GCA_031110425.1	22	7	8	10	8	7	7	13	12	8	18	19	13	30	64	62	14	20	10	27	54	44	26	12	17	16	63	9	25	15	13	22	22	3	3	14	12	20	20	18	21	8	19	7	18	19	12	29	15
GCA_031111325.2	39	24	25	27	25	24	24	30	29	25	35	36	30	47	81	79	31	38	28	45	71	61	43	30	34	33	80	26	42	32	30	39	38	28	28	31	37	37	37	35	39	33	36	32	35	36	29	46	32
GCA_031111425.2	34	19	20	22	20	19	19	25	24	20	30	31	25	42	76	74	26	33	23	40	66	56	38	25	29	28	75	21	37	27	25	33	33	23	23	26	32	32	32	30	34	28	31	27	31	32	24	41	27
GCA_031112145.2	34	19	20	22	20	19	19	25	24	20	30	31	25	42	76	74	26	33	23	39	66	55	38	25	29	26	75	21	37	27	25	33	33	23	23	26	32	32	32	30	33	28	31	27	30	31	24	41	27
GCA_031114875.1	8	7	8	10	8	7	7	13	12	8	18	18	13	30	63	62	14	14	10	26	16	42	25	12	17	15	63	9	25	8	13	22	22	14	15	14	24	18	18	18	22	20	19	19	19	19	12	29	15
GCA_031132335.2	26	11	12	14	12	11	11	17	16	12	22	23	17	34	68	66	18	24	14	31	58	48	30	16	21	20	67	13	29	19	17	26	25	19	19	18	28	24	24	22	26	24	23	23	23	24	16	33	19
GCA_031144115.2	26	11	12	14	12	11	11	17	16	12	22	23	17	34	68	66	18	24	14	31	58	48	30	16	21	20	67	13	29	19	17	26	25	19	19	18	28	24	24	22	26	24	23	23	23	24	16	33	19
GCA_031151615.2	25	10	11	13	11	10	10	16	15	11	21	22	16	33	67	65	17	17	13	29	57	47	29	15	20	19	66	12	28	18	16	25	25	14	14	17	23	23	23	21	25	19	22	18	21	23	15	32	18
GCA_031152715.2	27	12	13	15	13	12	12	18	17	13	23	24	18	34	68	66	18	25	15	32	59	49	31	17	22	20	68	14	30	20	18	26	27	20	20	19	27	25	25	23	26	23	24	22	23	25	17	34	19
GCA_031631155.1	39	31	31	34	32	30	31	37	36	29	53	54	37	65	99	86	36	44	34	51	49	67	49	34	37	37	87	33	49	32	37	57	46	39	39	38	48	44	44	62	55	44	43	43	42	43	36	64	50
GCA_032601945.2	20	6	7	9	7	6	6	8	6	7	14	15	12	26	60	61	13	19	9	26	53	43	25	11	16	15	62	8	24	14	8	18	21	12	12	12	21	19	19	14	17	17	17	16	16	17	11	27	13
GCA_032602295.2	26	11	12	14	12	11	11	17	16	12	22	23	17	34	68	66	18	24	14	31	58	48	30	16	21	20	67	13	29	19	17	26	26	15	15	18	24	24	24	22	26	20	23	19	22	24	16	33	19
GCA_032602925.2	51	36	25	39	37	36	36	30	41	37	47	48	42	59	93	91	43	49	40	56	83	73	55	42	46	44	92	37	54	44	42	38	38	28	40	31	49	49	49	47	51	45	48	44	48	49	41	46	32
GCA_033180285.2	32	17	18	20	18	17	17	23	22	18	28	29	23	40	74	72	24	31	21	38	64	54	36	23	27	26	73	19	35	25	23	32	31	21	21	24	30	30	30	28	32	26	29	25	29	30	22	39	25
GCA_033857415.2	41	26	27	29	27	26	26	32	31	27	24	25	32	36	70	81	24	39	29	46	72	63	45	31	36	35	82	28	44	34	32	22	32	25	25	20	34	30	30	14	22	30	29	29	29	30	31	35	21
GCA_033857495.2	42	27	28	30	28	27	27	33	32	28	25	26	33	37	71	82	25	40	30	47	74	64	46	32	37	36	83	29	45	35	33	23	33	26	26	21	35	30	30	15	23	31	30	30	30	31	32	36	22
GCA_033878875.1	31	16	18	20	18	17	17	22	22	18	28	29	23	39	73	71	24	29	17	37	62	52	34	22	26	25	73	18	35	25	23	32	24	25	25	24	34	30	30	28	32	30	29	29	27	28	20	39	25
GCA_034301775.1	28	13	14	16	14	13	13	19	18	14	24	25	11	36	68	60	20	26	16	25	59	50	32	18	23	22	69	15	31	21	19	28	26	21	21	20	30	26	26	24	28	26	25	25	24	26	17	35	21
GCA_034305845.1	40	25	26	28	26	25	25	31	30	26	21	22	15	33	67	79	32	38	26	44	55	45	27	30	35	34	81	27	43	33	31	40	38	33	33	32	42	38	38	36	25	38	37	37	35	36	22	47	33
GCA_034309745.1	25	10	11	13	11	10	10	16	15	11	21	22	15	33	67	64	17	23	11	29	55	45	27	15	20	19	66	12	28	18	16	25	23	18	18	17	27	23	23	21	25	23	22	22	20	21	7	32	18
GCA_034318945.1	39	24	25	27	25	24	24	30	29	25	35	36	29	47	81	78	31	38	28	45	71	61	43	30	34	33	80	26	42	32	30	39	38	28	28	31	37	37	37	35	39	33	36	32	35	36	29	46	32
GCA_035078325.1	31	16	17	19	17	16	16	22	21	17	27	28	22	39	73	71	23	29	19	36	63	53	35	21	26	25	72	18	34	24	22	31	31	20	20	23	29	29	29	27	31	25	28	24	28	29	21	38	24
GCA_037209135.1	34	19	19	22	20	19	19	24	24	20	30	31	17	42	74	66	26	32	22	31	66	56	38	24	29	28	75	21	37	27	25	33	31	26	27	25	36	32	32	30	32	32	31	31	28	30	23	40	26
GCA_037545805.1	61	47	48	50	48	47	47	53	52	48	69	70	53	81	115	102	54	60	50	67	94	84	66	52	57	56	103	49	65	55	53	73	62	55	55	54	64	60	60	78	71	60	59	59	59	60	52	79	66
GCA_037933865.1	24	9	10	12	10	9	9	15	14	10	20	21	15	32	66	64	16	22	12	29	56	46	28	14	19	18	65	11	27	17	15	24	24	17	17	16	26	18	18	20	24	22	21	21	21	22	14	31	17
GCA_038303455.1	29	14	15	17	15	14	14	20	19	14	25	26	20	37	71	69	21	27	17	34	61	51	33	19	24	23	70	16	32	22	20	29	28	22	22	21	31	27	27	25	29	27	26	26	26	27	19	36	22
GCA_040445975.1	19	4	5	7	5	4	4	10	9	5	15	16	10	27	61	59	11	17	5	24	49	39	21	9	14	13	60	6	22	12	10	19	17	12	12	11	21	17	17	15	19	17	16	16	14	15	7	26	12
GCA_040445985.1	19	4	5	7	5	4	4	10	9	5	15	16	10	27	61	59	11	17	5	24	49	39	21	9	14	13	60	6	22	12	10	19	17	12	12	11	21	17	17	15	19	17	16	16	14	15	7	26	12
GCA_040532955.1	23	8	9	11	9	8	8	14	13	9	30	31	14	42	76	63	15	21	11	28	55	45	27	13	18	17	64	10	26	16	14	34	23	4	4	15	13	21	21	39	32	9	20	8	20	21	13	41	27
GCA_040533015.1	23	8	9	11	9	8	8	14	13	9	30	31	14	42	76	63	15	21	11	28	55	45	27	13	18	17	64	10	26	16	14	34	23	4	4	15	13	21	21	39	32	9	20	8	20	21	13	41	27
GCA_040820535.1	28	13	14	16	14	13	12	19	18	13	24	25	19	36	70	68	20	26	14	33	58	48	30	18	23	22	69	15	31	21	19	28	26	21	21	20	30	26	26	24	28	25	25	25	21	22	16	35	21
GCA_040930675.1	25	10	11	13	11	10	10	16	15	11	32	33	16	44	78	65	17	23	13	30	57	47	29	15	20	19	66	12	28	18	16	36	25	6	6	17	15	23	23	41	34	11	22	10	22	23	15	43	29
GCA_040930815.1	35	20	21	23	21	20	20	26	25	21	42	43	26	54	88	75	27	33	23	40	67	57	39	25	30	29	76	22	38	28	26	46	35	16	16	27	25	33	33	51	44	21	32	20	32	33	25	53	39
GCA_041534445.1	51	37	38	40	38	36	37	43	42	38	26	27	43	38	72	92	16	50	40	57	84	74	56	42	47	46	93	39	55	45	43	14	24	17	17	12	26	22	22	10	14	22	21	21	20	21	42	27	13
GCA_041535605.1	72	57	58	60	58	57	57	63	62	58	46	47	63	58	92	112	36	70	60	77	104	94	76	62	67	66	112	59	75	65	63	34	44	37	37	32	46	42	42	30	33	42	41	41	40	41	62	47	33
GCA_041535645.1	72	57	58	60	58	57	57	63	62	58	46	47	63	58	92	112	36	70	60	77	104	94	76	62	67	66	112	59	75	65	63	34	44	37	37	32	46	42	42	30	33	42	41	41	40	41	62	47	33
GCA_042600555.1	24	9	10	12	10	9	9	15	14	10	20	21	15	32	66	64	16	22	12	29	56	46	28	14	19	18	65	11	27	17	15	24	24	17	17	16	26	18	18	20	24	22	21	21	21	22	14	31	17
GCA_042694585.1	46	31	20	34	32	31	31	25	36	32	42	43	36	54	87	86	38	44	34	51	78	68	50	36	41	40	87	33	49	39	37	34	34	23	35	26	44	44	44	42	46	40	43	39	42	44	36	41	27
GCA_043027105.1	19	4	5	7	5	4	4	10	9	5	15	16	10	27	61	59	11	17	5	24	48	39	21	9	14	13	60	6	22	12	10	19	17	12	12	11	21	17	17	15	19	17	16	16	14	15	7	26	12
GCA_045666585.1	35	20	20	23	21	20	20	25	25	21	31	32	26	43	77	75	27	33	23	40	67	57	39	25	30	29	76	22	34	28	26	34	34	27	28	26	37	33	33	31	33	33	32	32	29	30	25	41	27
GCA_046526535.1	69	54	55	57	55	54	54	60	59	55	26	27	45	38	72	109	41	67	57	74	85	76	58	59	64	63	110	56	72	62	60	39	49	42	42	37	51	47	47	31	24	47	46	46	46	47	59	52	38
GCA_046560615.1	23	8	9	11	9	8	8	14	13	9	19	20	14	31	65	63	15	21	11	28	55	45	27	13	18	17	64	10	26	16	14	23	23	16	16	15	25	17	17	19	23	21	20	20	20	21	13	30	16
GCA_046560695.1	23	8	9	11	9	8	8	14	13	9	19	20	14	31	65	63	15	21	11	28	55	45	27	13	18	17	64	10	26	16	14	23	23	16	16	15	25	17	17	19	23	21	20	20	20	21	13	30	16
GCA_047619995.1	27	12	13	15	13	12	12	18	17	13	23	24	18	35	69	67	19	25	15	32	59	49	31	17	22	21	68	14	30	20	18	27	27	8	8	19	7	25	25	23	27	3	24	10	23	25	17	34	20
GCA_049727185.1	24	9	10	12	10	9	9	15	14	10	20	21	15	32	66	64	16	22	12	29	56	46	28	14	19	18	65	11	27	17	15	24	24	17	17	16	26	18	18	20	24	22	21	21	21	22	14	31	17
GCA_050399605.1	25	10	11	13	11	10	10	16	15	11	21	22	16	33	67	65	17	23	13	30	57	47	29	15	20	19	66	12	28	18	16	25	25	18	18	17	27	19	19	21	25	23	22	22	22	23	15	32	18
H2M2302	35	21	22	24	21	21	21	27	26	22	32	33	27	43	77	76	28	34	24	41	68	58	40	26	31	29	77	23	39	29	27	36	35	29	29	28	38	34	34	32	36	34	33	33	32	33	26	42	29
[truncated: 151 more columns]
