# Supplementary material for: Whole-genome analysis of extensively drug-resistant Acinetobacter baumannii isolates from a Peruvian tertiary hospital reveals the emergence of OXA-23-producing ST79 and ST1079 clones
Source: Microbiol Spectr. 2026 Feb 3;14(3):e03415-25. doi: 10.1128/spectrum.03415-25 (PMC12955417; doi:10.1128/spectrum.03415-25)
Supplement: Table S4 — Pairwise core-genome SNP distance matrix for Peruvian Acinetobacter baumannii genomes, including 19 isolates from this study and 8 publicly available genomes from NCBI. [file spectrum.03415-25-s0004.xlsx]

## Sheet: TableS4
Table S4. Pairwise core-genome SNP distance matrix for Peruvian Acinetobacter baumannii genomes, including 19 isolates from this study and 8 publicly available genomes from NCBI.
Matrix	H2M2401	H2M2402	H2M2403	H2M2404	H2M2405	H2M2406	H2M2407	H2M2408	H2M2501	H2M2502	H2M2503	H2M2504	H2M2505	H2M2506	GCA_006493735.1	GCA_006493975.1	GCA_006494085.1	GCA_006494575.1	GCA_037545705.1	GCA_037545745.1	GCA_037545755.1	GCA_037545805.1	H2M2302	H2M2303	H2M2304	H2M2305	H2M2306
H2M2401	0	0	411	389	0	378	389	379	390	389	389	411	390	389	412	596	389	592	389	389	389	389	374	389	389	389	379
H2M2402	0	0	411	389	0	378	389	379	390	389	389	411	390	389	412	596	389	592	389	389	389	389	374	389	389	389	379
H2M2403	411	411	0	362	411	341	362	342	363	362	362	0	363	362	13	591	400	593	362	362	362	362	336	362	362	362	342
H2M2404	389	389	362	0	389	0	0	1	1	0	0	362	1	0	370	571	346	571	0	0	0	0	2	0	0	0	1
H2M2405	0	0	411	389	0	378	389	379	390	389	389	411	390	389	412	596	389	592	389	389	389	389	374	389	389	389	379
H2M2406	378	378	341	0	378	0	0	1	1	0	0	341	1	0	349	559	334	559	0	0	0	0	2	0	0	0	1
H2M2407	389	389	362	0	389	0	0	1	1	0	0	362	1	0	370	571	346	571	0	0	0	0	2	0	0	0	1
H2M2408	379	379	342	1	379	1	1	0	0	1	1	342	0	1	350	560	335	560	1	1	1	1	1	1	1	1	2
H2M2501	390	390	363	1	390	1	1	0	0	1	1	363	0	1	371	572	347	572	1	1	1	1	1	1	1	1	2
H2M2502	389	389	362	0	389	0	0	1	1	0	0	362	1	0	370	571	346	571	0	0	0	0	2	0	0	0	1
H2M2503	389	389	362	0	389	0	0	1	1	0	0	362	1	0	370	571	346	571	0	0	0	0	2	0	0	0	1
H2M2504	411	411	0	362	411	341	362	342	363	362	362	0	363	362	13	591	400	593	362	362	362	362	336	362	362	362	342
H2M2505	390	390	363	1	390	1	1	0	0	1	1	363	0	1	371	572	347	572	1	1	1	1	1	1	1	1	2
H2M2506	389	389	362	0	389	0	0	1	1	0	0	362	1	0	370	571	346	571	0	0	0	0	2	0	0	0	1
GCA_006493735.1	412	412	13	370	412	349	370	350	371	370	370	13	371	370	0	590	409	592	370	370	370	370	344	370	370	370	350
GCA_006493975.1	596	596	591	571	596	559	571	560	572	571	571	591	572	571	590	0	580	279	571	571	571	571	556	571	571	571	560
GCA_006494085.1	389	389	400	346	389	334	346	335	347	346	346	400	347	346	409	580	0	558	346	346	346	346	336	346	346	346	335
GCA_006494575.1	592	592	593	571	592	559	571	560	572	571	571	593	572	571	592	279	558	0	571	571	571	571	560	571	571	571	560
GCA_037545705.1	389	389	362	0	389	0	0	1	1	0	0	362	1	0	370	571	346	571	0	0	0	0	2	0	0	0	1
GCA_037545745.1	389	389	362	0	389	0	0	1	1	0	0	362	1	0	370	571	346	571	0	0	0	0	2	0	0	0	1
GCA_037545755.1	389	389	362	0	389	0	0	1	1	0	0	362	1	0	370	571	346	571	0	0	0	0	2	0	0	0	1
GCA_037545805.1	389	389	362	0	389	0	0	1	1	0	0	362	1	0	370	571	346	571	0	0	0	0	2	0	0	0	1
H2M2302	374	374	336	2	374	2	2	1	1	2	2	336	1	2	344	556	336	560	2	2	2	2	0	2	2	2	3
H2M2303	389	389	362	0	389	0	0	1	1	0	0	362	1	0	370	571	346	571	0	0	0	0	2	0	0	0	1
H2M2304	389	389	362	0	389	0	0	1	1	0	0	362	1	0	370	571	346	571	0	0	0	0	2	0	0	0	1
H2M2305	389	389	362	0	389	0	0	1	1	0	0	362	1	0	370	571	346	571	0	0	0	0	2	0	0	0	1
H2M2306	379	379	342	1	379	1	1	2	2	1	1	342	2	1	350	560	335	560	1	1	1	1	3	1	1	1	0
