# Supplementary material for: Whole-genome analysis of extensively drug-resistant Acinetobacter baumannii isolates from a Peruvian tertiary hospital reveals the emergence of OXA-23-producing ST79 and ST1079 clones
Source: Microbiol Spectr. 2026 Feb 3;14(3):e03415-25. doi: 10.1128/spectrum.03415-25 (PMC12955417; doi:10.1128/spectrum.03415-25)
Supplement: Table S5 — Pairwise whole-genome SNP distance matrix for Peruvian Acinetobacter baumannii ST2 isolates, including 14 from this study and 4 publicly available genomes. [file spectrum.03415-25-s0005.xlsx]

## Sheet: TableS5
Table S5. Pairwise whole-genome SNP distance matrix for Peruvian Acinetobacter baumannii ST2 isolates, including 14 from this study and 4 publicly available genomes.
Matrix	GCA_037545705.1	GCA_037545745.1	GCA_037545755.1	GCA_037545805.1	H2M2302	H2M2303	H2M2304	H2M2305	H2M2306	H2M2404	H2M2406	H2M2407	H2M2408	H2M2501	H2M2502	H2M2503	H2M2505	H2M2506
GCA_037545705.1	0	5	8	1022	1030	35	44	39	1018	42	38	1029	1027	1022	30	1015	1025	30
GCA_037545745.1	5	0	11	1024	1032	39	46	43	1022	46	41	1030	1029	1024	32	1017	1027	32
GCA_037545755.1	8	11	0	1032	1032	36	42	38	1019	44	40	1027	1031	1021	30	1017	1022	27
GCA_037545805.1	1022	1024	1032	0	57	1019	1025	1021	44	1019	1026	46	48	47	1025	44	49	1026
H2M2302	1030	1032	1032	57	0	1020	1022	1019	45	1017	1027	44	36	15	1033	34	13	1028
H2M2303	35	39	36	1019	1020	0	9	6	1004	9	15	1018	1017	1008	38	1006	1012	37
H2M2304	44	46	42	1025	1022	9	0	12	1015	13	19	1023	1018	1017	41	1010	1021	40
H2M2305	39	43	38	1021	1019	6	12	0	1011	10	16	1023	1017	1008	41	1006	1014	43
H2M2306	1018	1022	1019	44	45	1004	1015	1011	0	1012	1020	33	36	35	1014	30	34	1021
H2M2404	42	46	44	1019	1017	9	13	10	1012	0	7	1018	1010	1011	43	1005	1017	43
H2M2406	38	41	40	1026	1027	15	19	16	1020	7	0	1026	1019	1021	49	1016	1027	47
H2M2407	1029	1030	1027	46	44	1018	1023	1023	33	1018	1026	0	36	26	1022	20	29	1038
H2M2408	1027	1029	1031	48	36	1017	1018	1017	36	1010	1019	36	0	21	1020	31	24	1039
H2M2501	1022	1024	1021	47	15	1008	1017	1008	35	1011	1021	26	21	0	1017	27	7	1017
H2M2502	30	32	30	1025	1033	38	41	41	1014	43	49	1022	1020	1017	0	1010	1021	3
H2M2503	1015	1017	1017	44	34	1006	1010	1006	30	1005	1016	20	31	27	1010	0	25	1015
H2M2505	1025	1027	1022	49	13	1012	1021	1014	34	1017	1027	29	24	7	1021	25	0	1017
H2M2506	30	32	27	1026	1028	37	40	43	1021	43	47	1038	1039	1017	3	1015	1017	0
