# Supplementary material for: Whole-genome analysis of extensively drug-resistant Acinetobacter baumannii isolates from a Peruvian tertiary hospital reveals the emergence of OXA-23-producing ST79 and ST1079 clones
Source: Microbiol Spectr. 2026 Feb 3;14(3):e03415-25. doi: 10.1128/spectrum.03415-25 (PMC12955417; doi:10.1128/spectrum.03415-25)
Supplement: Table S6 — Core-genome SNP distance matrix of global Acinetobacter baumannii ST79 genomes, including two Peruvian study isolates and 278 publicly available genomes from the NCBI database. [file spectrum.03415-25-s0006.xlsx]

## Sheet: TableS6
Table S6. Core-genome SNP distance matrix of global Acinetobacter baumannii ST79 genomes, including two Peruvian study isolates and 278 publicly available genomes from the NCBI database.
Matrix	GCA_000453625.1	GCA_000515575.1	GCA_000515755.1	GCA_000515795.2	GCA_000515855.1	GCA_000516275.1	GCA_000516315.1	GCA_000516375.1	GCA_000746645.1	GCA_000757665.1	GCA_000761175.1	GCA_000809845.3	GCA_000809865.3	GCA_000809905.3	GCA_001414565.1	GCA_001414735.1	GCA_001414785.1	GCA_001414805.1	GCA_001414905.1	GCA_001414935.1	GCA_001415015.1	GCA_001415295.1	GCA_001415325.1	GCA_001415345.1	GCA_001415355.1	GCA_001415385.1	GCA_001415595.1	GCA_001415875.1	GCA_001416715.1	GCA_001432385.1	GCA_001432625.1	GCA_001432965.1	GCA_001432975.1	GCA_001433245.1	GCA_001433275.1	GCA_001433335.1	GCA_001433655.1	GCA_001433695.1	GCA_001531135.1	GCA_001531265.2	GCA_001649675.1	GCA_001649705.1	GCA_001649765.1	GCA_001649795.1	GCA_001649805.1	GCA_001649875.1	GCA_001649895.1	GCA_001649955.1	GCA_001700445.1
GCA_000453625.1	0	511	511	512	128	127	128	124	645	2003	731	237	235	236	331	128	119	120	132	124	150	127	159	411	610	618	572	828	160	122	599	141	183	166	609	299	529	411	840	839	4098	4129	3797	3745	3610	3780	3809	3760	808
GCA_000515575.1	511	0	0	1	438	437	450	446	618	1960	931	446	445	445	654	451	441	443	455	447	450	450	474	513	792	940	763	1095	475	444	865	409	505	480	792	620	851	733	939	938	4063	4094	3760	3702	3580	3744	3774	3724	907
GCA_000515755.1	511	0	0	1	438	437	450	446	618	1960	931	445	445	445	654	451	441	443	455	447	472	450	474	513	792	940	763	1095	475	444	865	409	505	481	792	620	851	733	939	938	4063	4094	3760	3702	3580	3744	3774	3724	907
GCA_000515795.2	512	1	1	0	439	438	451	447	619	1961	932	447	446	446	655	452	442	444	456	448	451	451	475	514	793	941	764	1096	476	445	866	410	506	481	793	621	852	734	940	939	4064	4095	3761	3703	3581	3745	3775	3725	908
GCA_000515855.1	128	438	438	439	0	5	18	14	598	1973	741	133	132	132	222	19	9	11	23	15	40	18	148	418	599	508	562	833	149	12	493	32	73	155	599	187	419	301	740	739	4102	4133	3795	3744	3614	3779	3809	3759	708
GCA_000516275.1	127	437	437	438	5	0	17	13	597	1972	740	132	131	131	221	18	8	10	22	14	17	17	147	417	598	507	561	832	148	11	492	31	72	153	598	187	418	300	739	738	4101	4132	3794	3743	3614	3778	3808	3758	707
GCA_000516315.1	128	450	450	451	18	17	0	14	598	1973	741	133	132	132	222	19	9	11	23	15	40	18	148	418	599	508	562	833	149	12	492	32	73	155	599	189	419	301	740	739	4101	4132	3795	3744	3614	3779	3809	3758	708
GCA_000516375.1	124	446	446	447	14	13	14	0	594	1969	737	119	118	118	218	15	5	7	19	11	14	14	144	414	595	504	558	829	144	8	488	28	69	151	595	185	415	297	736	735	4098	4129	3791	3740	3611	3775	3805	3755	704
GCA_000746645.1	645	618	618	619	598	597	598	594	0	2171	1105	645	643	643	800	597	589	580	602	594	620	597	638	822	959	1088	929	1299	639	592	1007	552	653	645	959	767	998	880	1058	1057	3882	3915	3578	3526	3447	3560	3590	3540	1026
GCA_000757665.1	2003	1960	1960	1961	1973	1972	1973	1969	2171	0	2162	1957	1955	1950	2175	1972	1963	1937	1957	1953	1994	1970	1982	2144	2369	2451	2323	2616	2041	1966	2219	1931	2010	2031	2369	2142	2372	2256	2287	2286	2879	2889	2534	2505	2404	2541	2536	2521	2255
GCA_000761175.1	731	931	931	932	741	740	741	737	1105	2162	0	693	691	692	944	742	731	711	746	737	763	740	729	836	1192	1231	1153	1410	742	735	1043	691	796	748	1191	911	1142	1023	1453	1452	4054	4084	3751	3704	3578	3733	3763	3717	1421
GCA_000809845.3	237	446	445	447	133	132	133	119	645	1957	693	0	1	1	336	134	124	126	138	130	155	133	243	382	694	623	657	942	243	127	596	88	188	250	694	304	534	416	855	854	4044	4075	3737	3705	3557	3721	3751	3701	823
GCA_000809865.3	235	445	445	446	132	131	132	118	643	1955	691	1	0	0	335	133	123	125	137	129	154	132	242	381	693	621	656	941	242	126	594	87	187	248	693	303	533	415	854	853	4042	4073	3735	3703	3555	3718	3749	3699	822
GCA_000809905.3	236	445	445	446	132	131	132	118	643	1950	692	1	0	0	335	132	123	125	137	129	154	132	242	381	693	622	656	941	242	126	595	87	187	249	693	303	533	415	854	853	4037	4068	3730	3698	3550	3714	3743	3694	822
GCA_001414565.1	331	654	654	655	222	221	222	218	800	2175	944	336	335	335	0	172	213	214	227	219	222	222	351	622	803	520	766	900	353	216	504	221	265	358	803	36	557	417	944	941	4306	4322	3994	3943	3789	3968	4012	3948	912
GCA_001414735.1	128	451	451	452	19	18	19	15	597	1972	742	134	133	132	172	0	10	12	24	16	19	19	148	419	598	475	562	684	150	13	459	33	64	155	599	139	376	160	741	740	4101	4132	3795	3744	3615	3779	3809	3759	709
GCA_001414785.1	119	441	441	442	9	8	9	5	589	1963	731	124	123	123	213	10	0	2	14	6	31	9	139	409	590	499	552	824	140	3	484	18	64	146	590	180	410	292	731	730	4092	4123	3785	3733	3605	3769	3799	3749	699
GCA_001414805.1	120	443	443	444	11	10	11	7	580	1937	711	126	125	125	214	12	2	0	5	8	33	11	140	410	591	501	554	823	141	5	486	25	66	147	591	182	408	294	731	730	4048	4078	3741	3689	3561	3725	3755	3705	699
GCA_001414905.1	132	455	455	456	23	22	23	19	602	1957	746	138	137	137	227	24	14	5	0	9	31	22	153	423	604	513	567	838	153	17	498	26	78	160	604	194	424	306	745	744	4085	4116	3778	3716	3588	3762	3792	3742	713
GCA_001414935.1	124	447	447	448	15	14	15	11	594	1953	737	130	129	129	219	16	6	8	9	0	37	15	145	415	596	505	559	830	146	9	490	23	70	152	596	186	413	298	736	735	4086	4116	3780	3728	3600	3763	3793	3743	704
GCA_001415015.1	150	450	472	451	40	17	40	14	620	1994	763	155	154	154	222	19	31	33	31	37	0	40	170	440	621	530	583	854	171	12	514	54	72	154	599	189	419	301	762	739	4124	4155	3817	3766	3636	3801	3831	3781	730
GCA_001415295.1	127	450	450	451	18	17	18	14	597	1970	740	133	132	132	222	19	9	11	22	15	40	0	148	418	599	508	562	833	149	12	492	32	73	155	599	189	418	301	740	739	4079	4108	3771	3721	3591	3756	3786	3736	708
GCA_001415325.1	159	474	474	475	148	147	148	144	638	1982	729	243	242	242	351	148	139	140	153	145	170	148	0	287	459	638	424	709	13	142	623	161	203	15	459	319	549	431	870	869	4025	4052	3722	3671	3542	3706	3736	3686	838
GCA_001415345.1	411	513	513	514	418	417	418	414	822	2144	836	382	381	381	622	419	409	410	423	415	440	418	287	0	736	908	701	974	272	412	881	378	473	294	737	588	818	701	1140	1139	4205	4231	3902	3846	3722	3886	3916	3866	1108
GCA_001415355.1	610	792	792	793	599	598	599	595	959	2369	1192	694	693	693	803	598	590	591	604	596	621	599	459	736	0	1089	481	720	462	593	1071	569	654	466	14	769	990	882	864	863	4066	4091	3763	3712	3588	3747	3777	3727	832
GCA_001415385.1	618	940	940	941	508	507	508	504	1088	2451	1231	623	621	622	520	475	499	501	513	505	530	508	638	908	1089	0	1052	1021	639	502	43	517	553	645	1089	487	573	619	1230	1227	4575	4596	4273	4216	4049	4257	4285	4228	1198
GCA_001415595.1	572	763	763	764	562	561	562	558	929	2323	1153	657	656	656	766	562	552	554	567	559	583	562	424	701	481	1052	0	919	427	556	1029	564	601	415	481	733	963	845	1075	1074	4114	4142	3977	3927	3793	3960	3991	3941	1043
GCA_001415875.1	828	1095	1095	1096	833	832	833	829	1299	2616	1410	942	941	941	900	684	824	823	838	830	854	833	709	974	720	1021	919	0	712	827	984	791	866	700	719	867	1061	742	1323	1318	4517	4533	4222	4172	4017	4197	4239	4179	1291
GCA_001416715.1	160	475	475	476	149	148	149	144	639	2041	742	243	242	242	353	150	140	141	153	146	171	149	13	272	462	639	427	712	0	143	624	163	204	20	464	320	550	432	871	870	4081	4107	3778	3725	3598	3762	3792	3742	839
GCA_001432385.1	122	444	444	445	12	11	12	8	592	1966	735	127	126	126	216	13	3	5	17	9	12	12	142	412	593	502	556	827	143	0	487	26	67	149	593	183	413	295	734	733	4095	4126	3788	3736	3608	3772	3802	3752	702
GCA_001432625.1	599	865	865	866	493	492	492	488	1007	2219	1043	596	594	595	504	459	484	486	498	490	514	492	623	881	1071	43	1029	984	624	487	0	497	530	621	1072	471	558	590	1149	1146	4161	4181	3858	3799	3717	3842	3870	3813	1117
GCA_001432965.1	141	409	409	410	32	31	32	28	552	1931	691	88	87	87	221	33	18	25	26	23	54	32	161	378	569	517	564	791	163	26	497	0	87	169	569	203	426	299	710	710	3959	3988	3685	3627	3513	3666	3703	3648	679
GCA_001432975.1	183	505	505	506	73	72	73	69	653	2010	796	188	187	187	265	64	64	66	78	70	72	73	203	473	654	553	601	866	204	67	530	87	0	194	654	232	452	350	795	794	4145	4186	3846	3786	3667	3831	3862	3802	763
GCA_001433245.1	166	480	481	481	155	153	155	151	645	2031	748	250	248	249	358	155	146	147	160	152	154	155	15	294	466	645	415	700	20	149	621	169	194	0	466	326	556	438	877	875	4087	4113	3784	3732	3604	3768	3798	3748	845
GCA_001433275.1	609	792	792	793	599	598	599	595	959	2369	1191	694	693	693	803	599	590	591	604	596	599	599	459	737	14	1089	481	719	464	593	1072	569	654	466	0	770	990	882	864	863	4066	4093	3763	3713	3588	3746	3777	3727	832
GCA_001433335.1	299	620	620	621	187	187	189	185	767	2142	911	304	303	303	36	139	180	182	194	186	189	189	319	588	769	487	733	867	320	183	471	203	232	326	770	0	524	384	910	908	4271	4301	3952	3904	3748	3942	3972	3922	877
GCA_001433655.1	529	851	851	852	419	418	419	415	998	2372	1142	534	533	533	557	376	410	408	424	413	419	418	549	818	990	573	963	1061	550	413	558	426	452	556	990	524	0	652	1130	1127	4480	4505	4181	4126	3992	4154	4200	4124	1098
GCA_001433695.1	411	733	733	734	301	300	301	297	880	2256	1023	416	415	415	417	160	292	294	306	298	301	301	431	701	882	619	845	742	432	295	590	299	350	438	882	384	652	0	1023	1018	4385	4415	4075	4026	3884	4062	4091	4042	991
GCA_001531135.1	840	939	939	940	740	739	740	736	1058	2287	1453	855	854	854	944	741	731	731	745	736	762	740	870	1140	864	1230	1075	1323	871	734	1149	710	795	877	864	910	1130	1023	0	19	3517	3548	3214	3162	3048	3196	3227	3150	64
GCA_001531265.2	839	938	938	939	739	738	739	735	1057	2286	1452	854	853	853	941	740	730	730	744	735	739	739	869	1139	863	1227	1074	1318	870	733	1146	710	794	875	863	908	1127	1018	19	0	3516	3548	3213	3161	3047	3196	3226	3149	63
GCA_001649675.1	4098	4063	4063	4064	4102	4101	4101	4098	3882	2879	4054	4044	4042	4037	4306	4101	4092	4048	4085	4086	4124	4079	4025	4205	4066	4575	4114	4517	4081	4095	4161	3959	4145	4087	4066	4271	4480	4385	3517	3516	0	21	415	422	531	377	418	416	3487
GCA_001649705.1	4129	4094	4094	4095	4133	4132	4132	4129	3915	2889	4084	4075	4073	4068	4322	4132	4123	4078	4116	4116	4155	4108	4052	4231	4091	4596	4142	4533	4107	4126	4181	3988	4186	4113	4093	4301	4505	4415	3548	3548	21	0	431	435	539	391	431	428	3519
GCA_001649765.1	3797	3760	3760	3761	3795	3794	3795	3791	3578	2534	3751	3737	3735	3730	3994	3795	3785	3741	3778	3780	3817	3771	3722	3902	3763	4273	3977	4222	3778	3788	3858	3685	3846	3784	3763	3952	4181	4075	3214	3213	415	431	0	10	120	6	7	4	3182
GCA_001649795.1	3745	3702	3702	3703	3744	3743	3744	3740	3526	2505	3704	3705	3703	3698	3943	3744	3733	3689	3716	3728	3766	3721	3671	3846	3712	4216	3927	4172	3725	3736	3799	3627	3786	3732	3713	3904	4126	4026	3162	3161	422	435	10	0	125	12	13	10	3131
GCA_001649805.1	3610	3580	3580	3581	3614	3614	3614	3611	3447	2404	3578	3557	3555	3550	3789	3615	3605	3561	3588	3600	3636	3591	3542	3722	3588	4049	3793	4017	3598	3608	3717	3513	3667	3604	3588	3748	3992	3884	3048	3047	531	539	120	125	0	120	120	118	3017
GCA_001649875.1	3780	3744	3744	3745	3779	3778	3779	3775	3560	2541	3733	3721	3718	3714	3968	3779	3769	3725	3762	3763	3801	3756	3706	3886	3747	4257	3960	4197	3762	3772	3842	3666	3831	3768	3746	3942	4154	4062	3196	3196	377	391	6	12	120	0	5	2	3165
GCA_001649895.1	3809	3774	3774	3775	3809	3808	3809	3805	3590	2536	3763	3751	3749	3743	4012	3809	3799	3755	3792	3793	3831	3786	3736	3916	3777	4285	3991	4239	3792	3802	3870	3703	3862	3798	3777	3972	4200	4091	3227	3226	418	431	7	13	120	5	0	5	3195
GCA_001649955.1	3760	3724	3724	3725	3759	3758	3758	3755	3540	2521	3717	3701	3699	3694	3948	3759	3749	3705	3742	3743	3781	3736	3686	3866	3727	4228	3941	4179	3742	3752	3813	3648	3802	3748	3727	3922	4124	4042	3150	3149	416	428	4	10	118	2	5	0	3118
GCA_001700445.1	808	907	907	908	708	707	708	704	1026	2255	1421	823	822	822	912	709	699	699	713	704	730	708	838	1108	832	1198	1043	1291	839	702	1117	679	763	845	832	877	1098	991	64	63	3487	3519	3182	3131	3017	3165	3195	3118	0
GCA_001758135.1	4070	4031	4031	4032	4070	4069	4070	4066	3911	2833	4025	4012	4010	4005	4251	4068	4060	4026	4053	4049	4089	4047	3992	4172	4033	4506	4080	4460	4047	4062	4127	3922	4123	4054	4032	4218	4419	4352	3487	3485	133	131	541	542	435	501	542	538	3454
GCA_001874685.1	844	750	745	751	744	743	744	740	1036	2456	1457	859	858	857	948	745	733	735	749	740	766	744	874	1144	703	1234	1093	1249	875	738	1158	724	799	881	675	915	1135	1027	868	867	4217	4249	3912	3859	3734	3894	3925	3875	836
GCA_001896005.1	1692	1857	1857	1858	1680	1679	1680	1676	2022	1355	1743	1635	1633	1631	1884	1680	1671	1648	1665	1676	1702	1678	1646	1766	2129	2144	2091	2357	1678	1674	1953	1623	1733	1685	2129	1851	2079	1953	2392	2391	3322	3334	2967	2940	2833	2948	2976	2961	2360
GCA_002016785.1	1107	1013	1008	1014	1007	1006	1007	1003	1299	2719	1720	1122	1120	1120	1211	1007	996	998	1012	1003	1029	1007	1137	1407	966	1497	1356	1512	1138	1001	1420	987	1062	1144	938	1178	1398	1290	1131	1130	4480	4460	4168	4092	3990	4157	4187	4137	1099
GCA_002016985.1	149	481	481	482	49	48	49	45	619	1994	762	164	162	163	253	50	24	41	54	29	71	49	179	449	630	539	592	864	180	43	508	48	104	186	630	220	450	332	755	754	4106	4154	3801	3750	3637	3784	3830	3779	723
GCA_002017315.1	1074	980	975	981	974	973	974	970	1266	2686	1687	1089	1087	1087	1178	975	963	965	979	970	996	974	1104	1374	933	1464	1323	1479	1105	968	1388	954	1029	1111	905	1145	1365	1257	1098	1097	4447	4427	4135	4089	3957	4124	4155	4104	1066
GCA_002018935.1	4145	4109	4109	4110	4148	4147	4148	4144	3929	2872	4100	4090	4088	4084	4351	4148	4138	4094	4131	4131	4170	4125	4071	4252	4112	4625	4165	4573	4127	4141	4206	4014	4201	4133	4112	4317	4538	4431	3564	3565	32	42	410	415	519	370	412	408	3534
GCA_002018965.1	4137	4101	4101	4102	4140	4139	4140	4136	3921	2880	4091	4082	4079	4075	4343	4140	4130	4086	4122	4136	4160	4117	4063	4244	4104	4606	4157	4570	4119	4133	4199	4006	4193	4125	4103	4308	4531	4423	3558	3557	28	37	412	416	521	372	413	409	3526
GCA_002018995.1	4144	4108	4108	4109	4147	4146	4147	4143	3928	2878	4099	4089	4087	4082	4351	4146	4137	4093	4119	4131	4169	4124	4070	4250	4111	4619	4165	4563	4126	4140	4205	4013	4200	4132	4111	4316	4538	4425	3565	3564	6	18	418	423	528	379	419	416	3533
GCA_002019005.1	4118	4082	4082	4083	4121	4120	4120	4117	3902	2880	4072	4063	4061	4056	4309	4120	4111	4067	4092	4100	4143	4098	4053	4209	4085	4594	4138	4513	4100	4114	4180	3983	4174	4106	4085	4289	4487	4404	3537	3536	17	19	428	432	540	389	430	426	3507
GCA_002019025.1	4143	4106	4106	4107	4145	4144	4146	4142	3927	2887	4097	4088	4086	4081	4350	4145	4136	4092	4129	4130	4168	4123	4069	4249	4110	4619	4164	4567	4125	4139	4204	4012	4199	4131	4109	4315	4537	4429	3564	3563	10	13	420	425	531	381	422	418	3532
GCA_002019035.1	3787	3760	3760	3761	3795	3794	3795	3791	3583	2523	3748	3737	3735	3730	3998	3795	3785	3741	3778	3779	3817	3772	3718	3898	3754	4272	3974	4221	3774	3788	3857	3689	3848	3780	3754	3957	4183	4078	3220	3219	415	430	4	10	118	3	4	1	3188
GCA_002137495.1	1107	1013	1008	1014	1007	1006	1007	1003	1299	2719	1720	1122	1120	1120	1211	1008	996	998	1012	1003	1007	1007	1137	1407	966	1497	1356	1512	1138	1001	1420	987	1062	1144	938	1178	1398	1290	1131	1130	4480	4460	4168	4092	3990	4157	4188	4137	1099
GCA_002143145.1	829	1161	1156	1162	729	728	729	725	1299	2672	1442	844	843	843	933	730	720	721	734	725	751	729	859	1129	1310	1219	1272	1544	860	723	1204	738	784	866	1253	751	1130	1012	1435	1434	4800	4792	4494	4437	4314	4477	4507	4456	1403
GCA_002144925.1	1074	980	975	981	974	973	974	970	1266	2686	1687	1089	1087	1087	1178	975	963	965	979	970	996	974	1104	1374	933	1464	1323	1479	1105	968	1388	954	1029	1111	905	1145	1365	1257	1098	1097	4447	4427	4135	4089	3957	4124	4155	4104	1066
GCA_002182345.1	829	1161	1156	1162	729	728	729	725	1299	2672	1442	844	843	843	933	730	720	721	734	725	729	729	859	1129	1310	1219	1272	1544	860	723	1204	738	784	866	1253	751	1130	1012	1435	1434	4800	4792	4494	4437	4314	4477	4507	4456	1403
GCA_002182685.1	1629	1523	1523	1524	1521	1520	1521	1507	1835	3210	2242	1624	1613	1616	1670	1430	1512	1514	1523	1518	1521	1521	1651	1921	1923	1923	1911	2021	1650	1515	1771	1527	1570	1658	1940	1637	1634	1596	1981	1977	5302	5317	4995	4944	4792	4946	5012	4962	1950
GCA_002182945.1	1773	1661	1661	1662	1665	1664	1663	1661	1975	3376	2384	1780	1771	1779	1813	1666	1531	1658	1665	1662	1687	1665	1795	2065	2085	1976	2055	2262	1796	1659	1894	1670	1718	1802	2085	1780	1934	1841	2130	2129	5429	5438	5152	5102	4961	5088	5152	5087	2098
GCA_002183505.1	136	446	446	447	14	13	26	22	606	1977	749	141	140	140	230	26	17	19	31	23	48	26	156	426	607	516	570	841	157	20	501	40	81	163	607	196	427	309	748	747	4101	4131	3799	3748	3619	3783	3813	3763	716
GCA_002184275.1	128	450	450	451	18	17	0	14	598	1973	741	133	132	132	222	19	9	11	23	15	40	18	148	418	599	508	562	833	149	12	492	32	73	155	599	189	419	301	740	739	4101	4132	3795	3744	3614	3779	3809	3758	708
GCA_002184365.1	136	446	446	447	14	13	26	22	606	1977	749	141	140	140	230	26	17	19	31	23	48	26	156	426	607	516	570	841	157	20	501	40	81	163	607	196	427	309	748	747	4101	4131	3799	3748	3619	3783	3813	3763	716
GCA_002947845.1	993	1298	1298	1299	1031	1030	1031	1027	1489	2781	1648	1140	1138	1139	1043	998	1022	1023	1036	1028	1052	1031	1062	1315	1427	581	1358	1335	1063	1025	536	1019	1044	1037	1427	792	1096	1142	1648	1645	4903	4914	4605	4542	4376	4589	4618	4549	1616
GCA_003595875.1	3804	3768	3768	3769	3807	3806	3807	3803	3587	2531	3761	3749	3747	3742	4011	3807	3797	3753	3791	3791	3829	3784	3730	3911	3771	4285	3987	4233	3786	3800	3870	3701	3860	3792	3770	3975	4198	4090	3225	3224	408	422	58	65	173	60	60	57	3193
GCA_003595985.1	3473	3588	3588	3589	3547	3546	3547	3543	3597	2478	3630	3525	3523	3520	3751	3547	3537	3518	3531	3536	3569	3524	3542	3689	3564	4025	3780	3996	3579	3540	3611	3463	3600	3585	3563	3715	3938	3830	2965	2964	1421	1434	1069	1055	1143	1062	1077	1057	2933
GCA_003596215.1	3802	3766	3766	3767	3805	3804	3805	3801	3585	2529	3759	3747	3745	3740	4009	3805	3795	3751	3789	3789	3827	3782	3728	3909	3769	4283	3985	4231	3784	3798	3868	3699	3858	3790	3768	3973	4178	4088	3222	3221	406	420	56	63	171	58	59	56	3190
GCA_003812485.1	3797	3760	3761	3762	3796	3795	3796	3792	3577	2524	3750	3738	3735	3730	4000	3796	3786	3742	3780	3780	3818	3773	3723	3904	3764	4274	3980	4226	3779	3789	3859	3690	3849	3785	3764	3965	4188	4079	3214	3213	399	413	32	39	146	33	34	30	3182
GCA_003949015.1	1	510	510	511	127	126	127	123	644	2000	730	236	234	235	330	127	118	119	131	123	149	126	158	410	609	617	571	827	159	121	598	140	182	165	608	298	528	410	839	838	4095	4126	3794	3743	3607	3777	3806	3757	807
GCA_004347325.1	3752	3716	3716	3717	3751	3750	3751	3747	3532	2473	3701	3693	3691	3686	3955	3751	3741	3697	3735	3735	3773	3728	3678	3858	3719	4229	3935	4181	3734	3744	3838	3645	3801	3740	3719	3920	4143	4034	3169	3168	408	421	54	58	168	54	55	52	3137
GCA_004359905.1	3761	3691	3691	3692	3773	3772	3773	3769	3711	2446	3711	3758	3756	3751	3977	3773	3763	3718	3756	3757	3795	3749	3719	3866	3760	4251	3976	4197	3775	3766	3841	3687	3826	3781	3760	3941	4165	4055	3191	3190	729	743	377	354	491	376	378	375	3159
GCA_006493735.1	2045	2203	2204	2205	2017	2016	2017	2013	2373	1510	1771	1998	1994	1991	2219	2017	2007	1985	2002	2010	2017	2015	1999	2159	2495	2495	2457	2723	2045	2011	2254	1970	2070	2051	2495	2188	2416	2300	2729	2728	3613	3622	3258	3230	3109	3245	3263	3247	2697
GCA_006494255.1	974	1164	1164	1165	949	948	949	945	1252	2355	1021	922	920	921	1153	950	798	918	926	945	949	948	986	1110	1437	1439	1399	1664	985	943	1300	880	1004	993	1437	1118	1350	1232	1661	1660	4318	4348	4013	3916	3835	3996	4025	3974	1629
GCA_009829525.1	3054	3018	3018	3019	3055	3054	3055	3051	2973	1795	3009	3033	3031	3027	3258	3055	3045	3015	3039	3035	3077	3052	2994	3168	3035	3533	3251	3481	3050	3048	3178	2954	3108	3056	3033	3221	3447	3338	2473	2472	1532	1542	1180	1152	1079	1184	1181	1183	2441
GCA_009829535.1	3744	3674	3674	3675	3756	3755	3756	3752	3694	2443	3695	3741	3739	3734	3960	3756	3746	3702	3740	3740	3778	3733	3702	3849	3743	4234	3958	4181	3757	3749	3824	3671	3809	3764	3743	3924	4148	4039	3174	3173	728	741	374	351	488	374	375	372	3142
GCA_009910195.1	156	471	471	472	145	144	145	141	635	2037	738	240	239	239	349	146	136	137	150	142	167	145	9	286	460	635	423	708	10	139	619	159	200	16	460	316	546	428	867	866	4077	4104	3774	3723	3594	3758	3788	3738	835
GCA_009910215.1	159	474	474	475	148	147	148	144	638	2040	741	243	242	242	352	149	139	140	153	145	170	148	12	289	463	638	426	711	13	140	622	162	203	19	463	319	549	431	870	869	4080	4106	3777	3726	3597	3761	3791	3741	838
GCA_012276745.1	801	1022	1022	1023	792	791	792	788	1057	2241	678	758	756	757	996	792	783	762	797	788	813	791	791	939	1242	1282	1187	1474	792	786	1108	740	831	782	1241	963	1193	1075	1504	1503	3658	3684	3335	3311	3167	3318	3308	3302	1472
GCA_012277115.1	811	1032	1032	1033	802	801	802	798	1067	2214	676	768	766	767	1006	802	793	772	807	798	823	801	801	949	1252	1292	1197	1484	802	796	1118	750	841	792	1252	973	1203	1085	1514	1513	3623	3649	3300	3276	3132	3283	3273	3267	1482
GCA_014880735.1	149	481	481	482	49	48	49	45	619	1978	762	164	163	163	252	49	40	41	54	45	70	49	179	449	630	539	576	848	180	43	515	62	88	170	630	219	450	332	755	754	4122	4154	3817	3766	3637	3800	3830	3780	723
GCA_014882355.1	805	904	904	905	705	704	705	701	1023	2252	1418	820	819	819	908	706	696	696	709	701	727	705	835	1105	829	1195	1038	1288	836	699	1113	675	760	842	829	874	1095	988	60	59	3484	3515	3177	3127	3012	3161	3190	3114	28
GCA_015265775.1	2763	2940	2940	2941	2757	2756	2756	2753	3114	2327	2684	2725	2709	2699	2957	2758	2748	2714	2742	2750	2778	2754	2729	2851	3228	3234	3177	3436	2776	2751	2970	2712	2798	2772	3228	2927	3155	3040	3469	3468	4231	4208	3857	3835	3706	3819	3861	3875	3437
GCA_015536875.1	4185	4149	4149	4150	4188	4187	4188	4184	3969	2912	4140	4130	4128	4123	4392	4188	4178	4134	4171	4172	4210	4165	4111	4292	4152	4666	4206	4614	4167	4181	4247	4054	4241	4173	4152	4357	4579	4471	3606	3605	67	78	445	450	556	406	447	443	3574
GCA_015536935.1	3055	3019	3019	3020	3056	3055	3056	3052	2974	1810	3010	3034	3032	3028	3260	3056	3046	3016	3040	3040	3078	3053	2995	3169	3036	3534	3252	3482	3051	3049	3179	2955	3109	3057	3035	3223	3448	3339	2474	2473	1519	1531	1169	1139	1063	1171	1168	1170	2442
GCA_015536955.1	3760	3690	3690	3691	3772	3771	3772	3768	3710	2445	3710	3757	3755	3750	3976	3772	3762	3718	3756	3756	3794	3749	3718	3865	3759	4250	3975	4197	3774	3765	3840	3686	3825	3780	3759	3940	4164	4055	3190	3189	729	743	376	353	490	376	377	374	3158
GCA_015537095.1	3808	3772	3772	3773	3807	3806	3807	3803	3588	2535	3761	3749	3747	3741	4011	3807	3797	3753	3791	3791	3829	3784	3734	3914	3775	4285	3991	4237	3790	3800	3870	3701	3860	3796	3775	3976	4199	4090	3225	3224	424	426	50	55	164	50	51	48	3193
GCA_015537155.1	3054	3018	3018	3019	3055	3054	3055	3051	2973	1809	3009	3033	3031	3027	3259	3055	3045	3015	3039	3039	3077	3052	2994	3168	3035	3533	3251	3481	3050	3048	3177	2954	3108	3056	3034	3222	3447	3338	2473	2472	1518	1530	1167	1137	1064	1169	1166	1168	2441
GCA_015537175.1	3812	3776	3776	3777	3811	3810	3811	3807	3592	2539	3765	3753	3751	3746	4015	3811	3801	3757	3795	3795	3833	3788	3738	3918	3779	4289	3995	4241	3794	3804	3874	3705	3864	3800	3779	3980	4203	4094	3229	3228	428	441	54	59	168	54	55	52	3197
GCA_015537275.1	3801	3765	3765	3766	3800	3799	3800	3796	3581	2528	3754	3742	3740	3735	4004	3800	3790	3745	3784	3784	3822	3777	3727	3907	3768	4278	3984	4230	3783	3793	3863	3694	3853	3789	3768	3969	4192	4083	3218	3217	416	428	43	47	157	43	43	41	3186
GCA_015537295.1	3092	3056	3056	3057	3093	3092	3093	3089	3011	1821	3047	3071	3069	3065	3297	3093	3083	3053	3077	3073	3115	3090	3032	3206	3073	3571	3289	3519	3087	3086	3216	2992	3146	3094	3071	3260	3485	3376	2511	2510	1558	1568	1206	1178	1105	1210	1206	1209	2479
GCA_015537365.1	4184	4148	4148	4149	4187	4186	4187	4183	3968	2911	4139	4129	4127	4121	4391	4187	4177	4133	4170	4171	4209	4164	4110	4291	4151	4665	4205	4613	4166	4180	4246	4053	4240	4172	4151	4356	4578	4470	3605	3604	66	77	444	449	555	405	446	442	3573
GCA_015537465.1	3794	3758	3758	3759	3793	3792	3793	3789	3574	2521	3747	3735	3733	3728	3997	3793	3783	3739	3777	3777	3815	3770	3720	3900	3761	4271	3977	4223	3776	3786	3856	3687	3846	3782	3761	3962	4185	4076	3211	3210	410	423	36	41	150	36	37	34	3179
GCA_015537605.1	3713	3681	3681	3682	3716	3715	3716	3711	3497	2440	3680	3661	3659	3654	3920	3716	3706	3662	3700	3700	3738	3693	3645	3822	3686	4194	3902	4142	3701	3709	3823	3610	3769	3707	3686	3885	4108	3999	3134	3133	414	427	60	65	174	60	61	58	3102
GCA_015537615.1	3813	3777	3777	3778	3812	3811	3812	3808	3593	2540	3766	3754	3752	3747	4016	3812	3802	3758	3796	3796	3834	3789	3739	3919	3780	4290	3996	4242	3795	3805	3874	3706	3865	3801	3780	3981	4204	4095	3230	3229	429	431	55	60	169	55	56	53	3198
GCA_015537635.1	3786	3720	3720	3721	3791	3790	3791	3787	3713	2488	3826	3759	3757	3752	3995	3791	3780	3737	3775	3775	3813	3768	3722	3877	3763	4269	3979	4216	3778	3784	3941	3691	3844	3784	3763	3959	4183	4074	3209	3208	1092	1103	742	647	833	743	745	741	3177
GCA_015537705.1	3054	3018	3018	3019	3055	3054	3055	3051	2973	1809	3009	3033	3031	3027	3259	3055	3045	3015	3039	3039	3077	3052	2994	3168	3035	3533	3251	3481	3050	3048	3177	2954	3108	3056	3034	3222	3447	3338	2473	2472	1518	1530	1167	1137	1064	1169	1166	1168	2441
GCA_015537995.1	3751	3747	3747	3748	3751	3750	3751	3747	3660	2403	3733	3693	3691	3686	3955	3751	3741	3697	3735	3735	3773	3728	3702	3881	3743	4229	3959	4204	3758	3744	3814	3645	3804	3764	3743	3919	4143	4034	3169	3168	514	527	162	168	276	162	162	160	3137
GCA_015538105.1	3794	3758	3758	3759	3793	3792	3793	3789	3574	2521	3747	3735	3733	3728	3997	3793	3783	3739	3777	3777	3815	3770	3720	3900	3761	4271	3977	4223	3776	3786	3856	3687	3846	3782	3761	3962	4185	4076	3211	3210	410	423	36	41	150	36	37	34	3179
GCA_015538165.1	3793	3757	3757	3758	3792	3791	3792	3788	3573	2520	3746	3734	3732	3727	3996	3792	3782	3738	3776	3776	3814	3769	3719	3899	3760	4270	3976	4222	3775	3785	3855	3686	3845	3781	3760	3961	4184	4075	3210	3209	409	422	35	40	149	35	36	33	3178
GCA_015538255.1	3751	3747	3747	3748	3751	3750	3751	3747	3660	2403	3733	3693	3691	3686	3955	3751	3741	3697	3735	3735	3773	3728	3702	3881	3743	4229	3959	4204	3758	3744	3814	3645	3804	3764	3743	3919	4143	4034	3169	3168	514	527	162	168	276	162	162	160	3137
GCA_015538325.1	3806	3770	3770	3771	3805	3804	3805	3801	3586	2533	3759	3747	3745	3740	4009	3805	3795	3751	3789	3789	3827	3782	3732	3912	3773	4283	3989	4235	3788	3798	3868	3699	3858	3794	3773	3974	4197	4088	3223	3222	422	424	48	53	162	48	49	46	3191
GCA_015666275.1	3685	3674	3674	3675	3714	3714	3715	3711	3683	2409	3677	3693	3691	3686	3917	3714	3705	3661	3699	3698	3736	3692	3674	3839	3715	4193	3915	4130	3718	3708	3766	3631	3752	3720	3715	3881	4106	3998	3133	3132	655	668	303	283	417	303	302	301	3101
GCA_015666365.1	3651	3720	3720	3721	3681	3680	3681	3677	3701	2382	3688	3659	3657	3652	3885	3681	3671	3627	3665	3665	3702	3658	3679	3844	3720	4159	3928	4144	3735	3674	3740	3599	3726	3733	3719	3848	4072	3964	3099	3098	659	672	307	288	422	309	308	307	3067
GCA_015666475.1	3761	3757	3757	3758	3761	3760	3761	3757	3670	2407	3743	3703	3701	3696	3950	3761	3751	3707	3745	3745	3782	3738	3712	3891	3753	4239	3953	4199	3756	3754	3816	3654	3798	3758	3753	3929	4150	4044	3179	3178	538	550	186	191	299	186	186	184	3147
GCA_016055015.1	3713	3702	3702	3703	3743	3742	3743	3739	3712	2402	3705	3721	3719	3714	3947	3743	3733	3689	3727	3727	3764	3720	3702	3867	3743	4221	3943	4159	3746	3736	3794	3659	3780	3748	3743	3910	4135	4026	3161	3160	648	661	296	276	410	296	296	294	3129
GCA_016055335.1	3768	3764	3764	3765	3768	3767	3768	3764	3677	2412	3750	3710	3707	3703	3972	3768	3758	3714	3752	3752	3789	3745	3719	3898	3760	4246	3968	4214	3775	3761	3817	3662	3813	3773	3760	3936	4160	4051	3186	3185	531	544	179	184	293	179	179	177	3154
GCA_016055475.1	3725	3714	3714	3715	3755	3754	3755	3751	3724	2414	3717	3733	3731	3726	3958	3754	3745	3701	3739	3739	3776	3732	3714	3879	3755	4233	3955	4171	3758	3748	3807	3671	3792	3760	3754	3922	4147	4038	3173	3172	660	673	308	288	422	308	308	306	3141
GCA_016055485.1	2287	2256	2256	2257	2290	2289	2290	2286	2273	1174	2199	2201	2199	2195	2494	2290	2280	2252	2274	2274	2312	2287	2213	2379	2557	2768	2533	2894	2269	2283	2500	2243	2343	2275	2557	2456	2688	2573	2741	2740	2273	2287	1932	1915	1828	1933	1931	1933	2709
GCA_016055595.1	3782	3778	3778	3779	3782	3781	3782	3778	3691	2434	3764	3724	3721	3717	3986	3782	3772	3728	3744	3766	3804	3759	3733	3912	3774	4260	3990	4236	3789	3775	3843	3676	3835	3795	3774	3950	4174	4065	3200	3199	545	559	193	198	307	193	194	191	3168
GCA_016055685.1	2278	2247	2246	2248	2281	2280	2281	2277	2264	1165	2190	2192	2190	2186	2485	2281	2271	2243	2265	2265	2303	2278	2204	2370	2548	2759	2524	2885	2260	2274	2491	2233	2334	2266	2548	2447	2679	2564	2732	2731	2264	2277	1923	1906	1819	1924	1922	1924	2700
GCA_016055835.1	3718	3707	3707	3708	3748	3747	3748	3744	3717	2407	3710	3726	3724	3719	3951	3747	3738	3694	3732	3732	3769	3725	3707	3872	3748	4226	3948	4164	3751	3741	3800	3664	3785	3753	3748	3915	4140	4031	3166	3165	653	666	301	281	415	301	301	299	3134
GCA_016056045.1	2305	2278	2278	2279	2312	2311	2312	2308	2295	1196	2221	2223	2221	2217	2516	2312	2302	2274	2296	2296	2334	2309	2235	2401	2579	2790	2555	2916	2291	2305	2522	2260	2365	2297	2579	2468	2710	2595	2763	2762	2295	2309	1954	1937	1850	1955	1950	1955	2731
GCA_016056145.1	3826	3790	3790	3791	3825	3824	3825	3821	3606	2537	3779	3767	3765	3760	4029	3825	3815	3771	3809	3809	3846	3802	3752	3932	3793	4303	3993	4239	3796	3818	3880	3719	3862	3798	3793	3994	4217	4108	3243	3242	442	455	68	73	182	68	69	66	3211
GCA_016474735.1	730	930	930	931	740	739	740	736	1104	2162	31	692	690	691	944	741	730	710	745	736	762	739	728	835	1191	1230	1153	1409	741	734	1042	690	795	747	1189	909	1141	1023	1452	1451	4053	4083	3750	3702	3577	3732	3762	3716	1420
GCA_016484765.3	812	911	911	912	712	711	712	708	1030	2258	1425	827	826	826	916	713	702	703	717	708	734	712	842	1112	836	1202	1047	1290	843	706	1121	683	767	849	836	881	1102	995	62	61	3490	3522	3186	3133	3020	3169	3198	3122	36
GCA_016484945.1	3784	3748	3748	3749	3783	3782	3783	3779	3564	2525	3737	3725	3723	3718	3987	3783	3773	3729	3766	3767	3805	3760	3710	3889	3751	4261	3967	4213	3766	3776	3846	3677	3836	3772	3751	3952	4175	4066	3201	3200	414	427	40	45	154	40	41	38	3169
GCA_016484955.1	3780	3748	3748	3749	3783	3782	3783	3779	3564	2525	3737	3725	3723	3718	3987	3783	3773	3729	3766	3767	3805	3760	3710	3889	3751	4261	3967	4213	3766	3776	3846	3672	3836	3772	3751	3952	4172	4066	3201	3200	414	427	39	45	154	40	40	38	3169
GCA_016484985.1	3807	3773	3773	3774	3826	3825	3826	3822	3653	2499	3733	3743	3740	3736	4015	3826	3815	3772	3798	3806	3848	3803	3763	3928	3804	4304	4020	4236	3819	3819	3896	3734	3879	3825	3804	3995	4218	4109	3244	3243	550	512	202	196	318	205	207	203	3212
GCA_016485025.1	3717	3713	3713	3714	3717	3716	3716	3713	3626	2404	3699	3659	3657	3652	3921	3717	3707	3663	3701	3701	3739	3694	3668	3847	3709	4195	3925	4171	3724	3710	3780	3610	3770	3730	3709	3886	4109	4000	3135	3134	515	527	159	163	272	159	160	157	3103
GCA_016485045.1	3808	3773	3773	3774	3826	3825	3827	3823	3654	2500	3734	3744	3741	3737	4031	3827	3816	3773	3810	3807	3849	3804	3764	3929	3805	4305	4021	4237	3820	3820	3897	3730	3880	3826	3805	3996	4219	4110	3245	3244	550	512	204	197	319	206	208	204	3213
GCA_016485125.1	3790	3754	3754	3755	3789	3788	3789	3785	3570	2531	3743	3731	3729	3724	3993	3789	3779	3734	3773	3773	3811	3766	3716	3896	3757	4267	3973	4219	3771	3782	3851	3682	3842	3778	3756	3958	4181	4072	3207	3206	419	433	46	50	158	46	47	44	3175
GCA_016485185.1	3786	3750	3750	3751	3785	3784	3785	3781	3566	2527	3739	3727	3725	3720	3989	3785	3775	3731	3769	3769	3807	3762	3712	3892	3753	4263	3969	4215	3768	3778	3848	3679	3838	3774	3753	3954	4177	4068	3203	3202	415	429	42	46	154	42	43	40	3171
GCA_016485205.1	3042	3006	3006	3007	3043	3042	3043	3039	2961	1811	2997	3021	3019	3015	3247	3043	3033	3003	3027	3027	3065	3040	2982	3156	3023	3521	3239	3469	3038	3036	3166	2942	3096	3044	3022	3210	3435	3326	2461	2460	1519	1531	1169	1139	1066	1171	1168	1170	2429
GCA_016485225.1	3808	3774	3774	3775	3827	3826	3827	3823	3654	2500	3734	3744	3741	3737	4031	3827	3816	3773	3810	3807	3849	3804	3764	3929	3805	4305	4021	4237	3820	3820	3897	3735	3880	3826	3805	3996	4219	4110	3245	3244	551	513	204	197	319	206	208	204	3213
GCA_016485285.1	3892	3888	3888	3889	3892	3891	3892	3888	3801	2564	3874	3834	3832	3827	4095	3892	3881	3838	3876	3876	3914	3869	3843	4022	3884	4370	4100	4346	3899	3885	3943	3781	3945	3905	3884	4060	4284	4175	3309	3309	674	689	322	327	436	323	324	321	3278
GCA_016485305.1	3043	3007	3007	3008	3044	3043	3044	3040	2962	1812	2998	3022	3020	3016	3248	3044	3034	3004	3028	3028	3066	3041	2983	3157	3024	3522	3240	3470	3039	3037	3166	2943	3097	3045	3023	3211	3436	3327	2462	2461	1521	1533	1170	1140	1067	1172	1169	1171	2430
GCA_016485345.1	3808	3774	3774	3775	3827	3826	3827	3823	3654	2500	3734	3744	3741	3737	4031	3827	3816	3773	3810	3807	3849	3804	3764	3929	3805	4305	4021	4237	3820	3820	3897	3734	3880	3826	3805	3996	4219	4110	3245	3244	551	512	204	196	319	206	208	204	3213
GCA_016485365.1	3808	3774	3774	3775	3827	3826	3827	3823	3654	2500	3734	3744	3741	3737	4031	3827	3816	3773	3810	3807	3849	3804	3764	3929	3805	4305	4021	4237	3820	3820	3897	3731	3880	3826	3805	3996	4219	4110	3245	3244	551	512	204	197	319	206	208	204	3213
GCA_016485785.1	753	611	611	612	667	666	667	663	971	2368	1283	769	768	768	870	668	652	644	672	659	689	667	701	940	982	1157	1035	1303	701	661	1060	677	722	708	982	837	1064	950	1200	1199	4410	4445	4122	4069	3917	4106	4139	4076	1168
GCA_016485805.1	1100	1152	1152	1153	1111	1110	1111	1107	1258	2383	408	1063	1061	1062	1315	1112	1102	1081	1116	1107	1133	1110	1099	1205	1306	1601	1322	1648	1112	1105	1387	1027	1166	1118	1306	1279	1509	1394	1525	1524	4127	4143	3823	3779	3648	3806	3836	3790	1493
GCA_016486505.1	132	462	462	463	32	31	32	28	600	1975	745	147	146	146	236	33	23	24	37	28	54	32	162	430	613	522	575	847	163	26	507	43	87	169	613	202	433	315	736	735	4102	4133	3798	3747	3619	3781	3811	3761	704
GCA_016486965.1	1982	1939	1939	1940	1952	1951	1952	1948	2150	21	2141	1936	1934	1929	2154	1951	1942	1916	1936	1932	1973	1949	1961	2123	2348	2430	2302	2595	2020	1945	2197	1910	1989	2010	2348	2121	2351	2235	2266	2265	2872	2881	2528	2499	2397	2534	2530	2515	2234
GCA_017846275.3	140	472	472	473	40	39	40	36	610	1984	753	155	154	154	244	40	31	32	45	36	40	40	170	440	621	530	583	855	171	34	515	53	95	177	621	211	441	323	746	745	4112	4143	3807	3755	3628	3790	3820	3770	714
GCA_017951975.1	735	935	935	936	745	744	745	741	1107	2167	64	697	695	696	949	746	736	715	750	741	767	744	733	840	1196	1235	1158	1414	746	739	1047	692	800	752	1196	915	1146	1028	1457	1456	4037	4067	3733	3688	3565	3716	3746	3700	1425
GCA_017952235.1	735	935	935	936	745	744	745	741	1107	2167	64	697	695	696	949	746	736	715	750	741	767	744	733	840	1196	1235	1158	1414	746	739	1047	692	800	752	1196	915	1146	1028	1457	1456	4037	4067	3733	3688	3565	3716	3746	3700	1425
GCA_018156745.1	3795	3759	3759	3760	3794	3793	3794	3790	3575	2530	3747	3736	3734	3729	3998	3794	3784	3740	3778	3778	3816	3771	3721	3900	3762	4272	3978	4223	3777	3787	3856	3680	3847	3783	3762	3962	4179	4077	3212	3211	420	431	46	51	160	46	47	44	3180
GCA_019506005.3	351	673	673	674	241	240	240	237	820	2192	963	356	355	355	380	154	232	233	245	238	263	241	371	640	821	654	785	826	372	235	614	252	290	378	820	345	592	292	963	958	4249	4278	3938	3887	3746	3923	3955	3905	931
GCA_019725235.1	1783	2010	2059	2011	1688	1638	1688	1668	2217	3399	2255	1705	1702	1704	1653	1642	1679	1679	1689	1684	1696	1687	1800	1980	2251	1911	2138	2313	1800	1666	1834	1628	1702	1773	2234	1569	2032	1654	2394	2344	5433	5449	5218	5109	4978	5190	5225	5174	2362
GCA_019725315.1	2218	2328	2377	2329	2143	2093	2143	2123	2575	3731	2602	2070	2067	2069	2052	1994	2134	2134	2131	2139	2150	2117	2221	2386	2600	2264	2479	2658	2222	2121	2178	2078	2119	2178	2582	1965	2398	2051	2733	2681	5697	5685	5483	5416	5235	5456	5495	5442	2701
GCA_019730215.1	1780	2007	2056	2008	1685	1635	1685	1665	2214	3397	2252	1702	1699	1701	1650	1639	1676	1676	1686	1681	1693	1684	1797	1977	2248	1902	2135	2309	1797	1663	1825	1620	1699	1770	2231	1566	2026	1651	2392	2342	5422	5438	5211	5101	4978	5184	5218	5167	2360
GCA_020519885.3	1162	1262	1262	1263	1063	1062	1063	1059	1380	2606	1775	1178	1177	1177	1247	1039	1054	1054	1068	1059	1085	1063	1193	1255	1186	1533	1398	1588	1194	1057	1416	1034	1118	1200	1186	1214	1433	1284	413	408	3812	3824	3533	3482	3355	3516	3529	3451	389
GCA_020657695.1	2849	2812	2812	2813	2846	2845	2846	2842	2678	1736	2757	2761	2759	2755	3050	2846	2836	2795	2828	2830	2868	2843	2777	2934	3115	3324	3091	3456	2833	2839	2998	2799	2899	2839	3115	3014	3245	3128	3291	3290	2270	2283	1919	1901	1854	1919	1918	1920	3259
GCA_020677645.3	2183	2298	2347	2299	2108	2058	2108	2088	2534	3694	2586	2062	2059	2061	2017	1959	2098	2099	2096	2104	2115	2082	2186	2357	2565	2226	2444	2616	2187	2086	2141	2085	2084	2143	2548	1930	2363	2016	2698	2646	5649	5632	5434	5367	5187	5406	5446	5394	2666
GCA_020679045.3	2218	2328	2377	2329	2143	2093	2143	2123	2575	3731	2602	2070	2067	2069	2052	1994	2134	2134	2131	2139	2150	2117	2221	2386	2600	2264	2479	2658	2222	2121	2178	2078	2119	2178	2582	1965	2398	2051	2733	2681	5697	5685	5483	5416	5235	5456	5495	5442	2701
GCA_020679325.3	2258	2353	2402	2354	2183	2133	2183	2163	2615	3715	2626	2116	2113	2115	2092	2034	2174	2174	2171	2179	2190	2157	2224	2411	2647	2304	2526	2698	2269	2161	2218	2119	2159	2225	2630	2004	2438	2091	2773	2721	5693	5680	5478	5412	5231	5451	5490	5438	2741
GCA_020838205.3	2072	2281	2281	2282	2084	2083	2084	2080	2461	1563	1941	2043	2041	2039	2286	2084	2073	2057	2069	2073	2106	2081	2026	2183	2518	2562	2479	2750	2068	2078	2312	2040	2137	2074	2518	2254	2483	2367	2796	2795	3706	3709	3343	3317	3199	3334	3352	3336	2764
GCA_020838265.3	2072	2281	2281	2282	2084	2083	2084	2080	2461	1563	1941	2043	2041	2039	2286	2084	2073	2057	2069	2073	2106	2081	2026	2183	2518	2562	2479	2750	2068	2078	2312	2040	2137	2074	2518	2254	2483	2367	2796	2795	3706	3709	3343	3317	3199	3334	3352	3336	2764
GCA_020838645.3	839	938	938	939	739	738	739	735	1057	2286	1452	854	853	853	927	729	730	730	744	735	761	739	869	1139	863	1210	1073	1286	870	733	1129	710	794	876	863	893	1110	984	87	82	3517	3550	3212	3161	3039	3195	3226	3149	63
GCA_020863785.3	1163	1263	1263	1264	1064	1063	1064	1060	1381	2610	1776	1179	1178	1178	1248	1040	1055	1055	1069	1060	1086	1064	1194	1256	1187	1534	1399	1589	1195	1058	1417	1035	1119	1201	1187	1215	1434	1285	414	409	3816	3828	3537	3486	3358	3520	3533	3455	390
GCA_020866665.3	154	487	487	488	55	54	55	51	625	1995	768	170	169	169	258	56	46	47	60	51	77	55	185	454	456	545	598	798	185	48	529	63	109	192	456	224	455	338	481	480	3726	3758	3422	3370	3240	3405	3435	3385	450
GCA_022660815.1	3775	3705	3705	3706	3787	3786	3787	3783	3725	2460	3726	3772	3770	3765	3991	3787	3777	3733	3771	3771	3809	3764	3733	3880	3774	4265	3990	4212	3789	3780	3855	3702	3840	3795	3774	3955	4179	4070	3205	3204	745	758	390	368	505	387	392	389	3173
GCA_022660835.1	3774	3704	3704	3705	3786	3785	3786	3782	3724	2459	3725	3771	3769	3764	3990	3786	3776	3732	3770	3770	3808	3763	3732	3879	3773	4264	3989	4211	3788	3779	3854	3701	3839	3794	3773	3954	4178	4069	3204	3203	744	757	390	367	504	389	391	388	3172
GCA_022871635.3	352	674	674	675	242	241	241	238	821	2193	964	357	356	356	381	155	233	234	246	239	264	242	372	641	822	655	786	827	373	236	615	253	291	379	821	346	593	293	964	959	4250	4279	3939	3888	3747	3924	3956	3906	932
GCA_023061035.1	2163	2192	2192	2193	2160	2159	2160	2156	2216	1138	2071	2075	2073	2069	2364	2160	2150	2122	2143	2144	2182	2157	2091	2248	2511	2638	2487	2812	2147	2153	2367	2113	2213	2153	2510	2327	2559	2443	2737	2736	2294	2304	1941	1923	1837	1941	1940	1942	2705
GCA_023572445.1	3703	3692	3692	3693	3733	3732	3733	3729	3702	2406	3695	3711	3709	3704	3936	3732	3723	3679	3717	3717	3754	3710	3692	3857	3733	4211	3933	4149	3736	3726	3785	3648	3770	3738	3733	3900	4125	4016	3151	3150	652	664	300	280	414	300	300	298	3119
GCA_024139035.1	2022	2033	2033	2034	1976	1975	1976	1972	2191	630	2145	1879	1877	1872	2178	1976	1966	1938	1959	1960	1997	1973	1974	2150	2406	2454	2360	2683	2030	1969	2225	1927	2013	2020	2406	2145	2375	2259	2435	2441	2701	2725	2373	2362	2230	2365	2373	2375	2410
GCA_024151725.1	2024	2035	2035	2036	1978	1977	1978	1974	2192	632	2147	1881	1879	1874	2180	1978	1968	1940	1961	1962	1999	1975	1976	2152	2408	2456	2362	2685	2032	1971	2227	1929	2015	2022	2408	2146	2377	2261	2437	2443	2703	2728	2374	2364	2232	2367	2375	2377	2412
GCA_024151745.1	2024	2035	2035	2036	1978	1977	1978	1974	2192	632	2147	1881	1879	1874	2180	1978	1968	1940	1961	1962	1999	1975	1976	2152	2408	2456	2362	2685	2032	1971	2227	1929	2015	2022	2408	2146	2377	2261	2437	2443	2703	2728	2374	2364	2232	2367	2375	2377	2412
GCA_024151775.1	2024	2035	2035	2036	1978	1977	1978	1974	2192	632	2147	1881	1879	1874	2180	1978	1968	1940	1961	1962	1999	1975	1976	2152	2408	2456	2362	2685	2032	1971	2227	1929	2015	2022	2408	2146	2377	2261	2437	2443	2703	2728	2374	2364	2232	2367	2375	2377	2412
GCA_024151795.1	2025	2036	2036	2037	1979	1978	1979	1975	2193	633	2148	1882	1880	1875	2181	1979	1969	1941	1962	1963	2000	1976	1977	2153	2409	2457	2363	2686	2033	1972	2228	1930	2016	2023	2409	2147	2378	2262	2438	2444	2704	2729	2375	2365	2233	2368	2376	2378	2413
GCA_025405485.1	1315	1618	1618	1619	1412	1411	1392	1408	1775	3114	2016	1521	1518	1520	1613	1407	1403	1404	1417	1408	1434	1396	1443	1694	1769	1902	1730	2084	1427	1406	1774	1419	1467	1450	1782	1583	1813	1695	1946	1945	5104	5131	4834	4775	4653	4791	4848	4783	1914
GCA_025405595.1	375	803	803	804	475	474	475	471	943	2298	1078	584	581	583	678	470	466	467	480	471	497	474	506	757	895	965	830	1153	507	469	937	485	530	513	892	646	876	758	1147	1146	4362	4391	4092	4040	3914	4074	4101	4051	1115
GCA_025405735.1	411	839	839	840	511	510	511	507	979	2334	1114	620	617	619	714	506	502	502	516	507	533	510	542	793	931	1001	866	1189	542	505	973	522	566	549	928	645	912	794	1183	1182	4397	4426	4128	4075	3950	4110	4141	4091	1151
GCA_025457165.1	733	933	933	934	743	742	743	739	1107	2164	46	695	693	694	947	744	734	713	748	739	765	742	731	838	1194	1233	1154	1412	744	737	1044	692	798	749	1192	912	1143	1026	1455	1454	4057	4087	3753	3708	3581	3736	3765	3720	1423
GCA_025457365.1	767	967	967	968	777	776	777	773	1141	2198	80	729	727	728	981	778	768	746	782	773	799	776	765	872	1228	1267	1190	1446	778	771	1079	726	832	783	1226	946	1177	1060	1489	1488	4090	4121	3787	3742	3615	3770	3799	3754	1457
GCA_026300115.1	2009	2020	2020	2021	1963	1962	1963	1959	2196	583	2125	1866	1864	1861	2166	1963	1953	1928	1946	1947	1984	1960	1963	2137	2393	2441	2347	2670	2017	1956	2213	1914	2000	2007	2393	2132	2362	2246	2429	2428	2994	3006	2652	2641	2534	2656	2652	2654	2397
GCA_026303455.1	2007	2018	2018	2019	1961	1960	1961	1957	2194	581	2123	1864	1862	1859	2164	1961	1951	1926	1944	1945	1982	1958	1961	2135	2391	2439	2345	2668	2015	1954	2211	1912	1998	2005	2391	2130	2360	2244	2427	2426	2992	3004	2650	2639	2532	2654	2650	2652	2395
GCA_026318945.1	2007	2018	2018	2019	1961	1960	1961	1957	2194	581	2123	1864	1862	1859	2164	1961	1951	1926	1944	1945	1982	1958	1961	2135	2391	2439	2345	2668	2015	1954	2211	1912	1998	2005	2391	2130	2360	2244	2427	2426	2992	3004	2650	2639	2532	2654	2650	2652	2395
GCA_026340835.1	1348	1456	1456	1457	1274	1273	1274	1270	1544	1401	1558	1260	1258	1259	1478	1274	1263	1266	1259	1270	1296	1272	1403	1550	1782	1752	1754	2072	1405	1268	1499	1212	1327	1411	1782	1445	1673	1557	1865	1864	3353	3367	2996	2976	2873	2978	3007	2992	1833
GCA_026340865.1	1350	1458	1458	1459	1276	1275	1276	1272	1546	1403	1560	1262	1260	1261	1465	1276	1265	1268	1261	1272	1298	1274	1405	1552	1784	1754	1756	2074	1407	1270	1502	1214	1329	1413	1784	1447	1669	1559	1868	1867	3355	3369	2999	2979	2876	2981	3010	2995	1836
GCA_026358235.1	2007	2018	2018	2019	1961	1960	1961	1957	2194	581	2123	1864	1862	1859	2164	1961	1951	1926	1944	1945	1982	1958	1961	2135	2391	2439	2345	2668	2015	1954	2211	1912	1998	2005	2391	2130	2360	2244	2427	2426	2992	3004	2650	2639	2532	2654	2650	2652	2395
GCA_026358495.1	2006	2017	2017	2018	1960	1959	1960	1956	2193	580	2122	1863	1861	1858	2163	1960	1950	1925	1943	1944	1981	1957	1960	2134	2390	2438	2344	2667	2014	1953	2210	1911	1997	2004	2390	2129	2359	2243	2426	2425	2991	3003	2649	2638	2531	2653	2649	2651	2394
GCA_026358575.1	793	1014	1014	1015	784	783	784	780	1049	2191	670	750	748	749	988	785	775	754	777	780	805	783	783	931	1234	1274	1180	1466	784	778	1100	739	823	774	1234	954	1185	1067	1496	1495	3632	3661	3308	3288	3141	3291	3321	3275	1464
GCA_026358615.1	2009	2020	2020	2021	1963	1962	1963	1959	2196	583	2125	1866	1864	1861	2166	1963	1953	1928	1946	1947	1984	1960	1963	2137	2393	2441	2347	2670	2017	1956	2213	1914	2000	2007	2393	2132	2362	2246	2429	2428	2994	3006	2652	2641	2534	2656	2652	2654	2397
GCA_026358695.1	2008	2019	2019	2020	1962	1961	1962	1958	2195	582	2124	1865	1863	1860	2165	1962	1952	1927	1945	1946	1983	1959	1962	2136	2392	2440	2346	2669	2016	1955	2212	1913	1999	2006	2392	2131	2361	2245	2428	2427	2993	3005	2651	2640	2533	2655	2651	2653	2396
GCA_026358735.1	2009	2020	2020	2021	1963	1962	1963	1959	2196	583	2125	1866	1864	1861	2166	1963	1953	1928	1946	1947	1984	1960	1963	2137	2393	2441	2347	2670	2017	1956	2213	1914	2000	2007	2393	2132	2362	2246	2429	2428	2994	3006	2652	2641	2534	2656	2652	2654	2397
GCA_026554895.1	744	965	965	966	735	734	735	731	1000	2184	621	701	699	700	939	735	726	705	740	731	756	734	734	882	1185	1225	1131	1417	735	729	1051	689	774	725	1185	906	1136	1018	1447	1446	3602	3633	3278	3261	3111	3261	3291	3245	1415
GCA_026554915.1	1930	2174	2178	2179	1922	1921	1922	1918	2332	2660	2068	1899	1888	1870	2124	1923	1803	1886	1899	1918	1944	1921	1876	2056	2403	2408	2363	2594	1952	1916	2241	1832	1975	1959	2403	2092	2321	2205	2634	2633	4667	4696	4357	4308	4160	4322	4378	4319	2602
GCA_026557435.1	149	481	481	482	49	48	49	45	619	1978	762	164	163	163	252	49	40	41	54	45	70	49	179	449	630	539	576	848	180	43	515	62	88	170	630	219	450	332	755	754	4122	4154	3817	3766	3637	3800	3830	3780	723
GCA_026568375.1	1930	2174	2178	2179	1922	1921	1922	1918	2332	2668	2068	1899	1888	1870	2124	1923	1803	1886	1899	1918	1944	1921	1876	2056	2403	2408	2363	2594	1952	1916	2241	1833	1975	1959	2403	2092	2321	2205	2634	2633	4675	4705	4364	4316	4168	4330	4386	4327	2602
GCA_026568455.1	1930	2174	2178	2179	1922	1921	1922	1918	2332	2668	2068	1899	1888	1870	2124	1923	1803	1886	1899	1918	1944	1921	1876	2056	2403	2408	2363	2594	1952	1916	2241	1832	1975	1959	2403	2092	2321	2205	2634	2633	4675	4704	4364	4316	4168	4330	4386	4327	2602
GCA_026570035.1	805	904	904	905	705	704	705	701	1023	2252	1418	820	819	819	908	706	696	696	709	701	727	705	835	1105	829	1195	1038	1288	836	699	1113	676	760	842	829	874	1095	988	60	59	3484	3516	3177	3127	3012	3161	3190	3114	28
GCA_027890855.1	1738	1868	1868	1869	1710	1709	1710	1706	2033	1360	1813	1663	1660	1659	1913	1709	1700	1674	1693	1706	1709	1708	1704	1837	2188	2185	2132	2400	1736	1704	1969	1653	1747	1727	2187	1880	2106	1993	2422	2421	3321	3332	2965	2948	2827	2946	2976	2962	2390
GCA_028060835.3	364	456	456	457	264	263	264	260	376	1995	977	379	378	378	468	264	255	256	268	259	286	263	394	664	731	753	701	1056	395	258	677	277	319	401	731	434	664	547	736	735	4093	4125	3788	3737	3609	3770	3800	3751	704
GCA_028061035.3	364	456	456	457	264	263	264	260	376	1995	977	379	378	378	468	264	255	256	268	259	286	263	394	664	731	753	701	1056	395	258	677	277	319	401	731	434	664	547	736	735	4093	4125	3788	3737	3609	3770	3800	3751	704
GCA_028061615.3	363	455	455	456	263	262	263	259	375	1994	976	378	377	377	467	263	254	255	267	258	285	262	393	663	730	752	700	1055	394	257	676	276	318	400	730	433	663	546	735	734	4092	4124	3787	3736	3608	3769	3799	3750	703
GCA_028061855.3	1680	1831	1845	1832	1668	1653	1668	1650	2010	1343	1731	1623	1621	1619	1842	1654	1659	1635	1639	1664	1662	1666	1634	1754	2117	2146	2079	2345	1666	1648	1955	1606	1707	1659	2103	1825	2053	1937	2380	2365	3309	3322	2955	2928	2819	2935	2965	2950	2348
GCA_028402465.1	3648	3717	3717	3718	3678	3677	3678	3674	3698	2373	3685	3656	3654	3649	3882	3678	3668	3624	3662	3662	3700	3655	3676	3841	3717	4156	3933	4149	3732	3671	3738	3596	3731	3738	3717	3846	4070	3961	3096	3095	642	655	291	271	405	292	293	290	3064
GCA_028439845.1	4328	4250	4250	4251	4293	4292	4292	4289	4164	3223	4226	4251	4249	4234	4497	4293	4234	4251	4277	4280	4315	4270	4284	4432	4322	4765	4538	4765	4337	4286	4213	4184	4346	4343	4322	4461	4685	4576	3711	3710	1620	1633	1240	1248	1350	1243	1265	1252	3679
GCA_028440015.1	3742	3672	3672	3673	3754	3753	3754	3750	3692	2440	3693	3739	3737	3732	3958	3754	3744	3700	3738	3738	3776	3730	3700	3848	3741	4232	3956	4178	3756	3747	3821	3669	3806	3761	3741	3922	4145	4037	3172	3171	726	740	372	349	485	372	373	370	3140
GCA_028440045.1	3777	3715	3715	3716	3744	3743	3744	3740	3702	2692	3691	3731	3729	3726	3948	3744	3734	3707	3728	3736	3765	3721	3729	3894	3766	4222	3966	4203	3781	3737	3777	3660	3781	3771	3766	3912	4136	4026	3162	3161	1433	1447	1066	1042	1145	1050	1078	1052	3129
GCA_028440075.1	3743	3673	3673	3674	3755	3754	3755	3751	3693	2441	3693	3740	3738	3733	3959	3755	3745	3701	3738	3739	3777	3732	3700	3848	3741	4233	3956	4177	3756	3748	3822	3670	3807	3761	3741	3923	4147	4037	3173	3171	727	740	373	350	486	373	374	371	3141
GCA_028440105.1	3744	3674	3674	3675	3756	3755	3756	3752	3694	2443	3695	3741	3739	3734	3960	3756	3746	3702	3740	3740	3778	3733	3702	3850	3743	4234	3959	4181	3758	3749	3824	3671	3809	3764	3743	3924	4148	4039	3174	3173	728	742	374	351	487	374	375	372	3142
GCA_028440125.1	3619	3689	3689	3690	3650	3649	3650	3646	3670	2359	3657	3628	3626	3621	3854	3650	3640	3596	3634	3634	3672	3627	3648	3813	3689	4128	3905	4121	3704	3642	3710	3568	3703	3710	3689	3818	4042	3933	3068	3067	628	641	277	257	391	278	279	276	3036
GCA_028440185.1	3793	3731	3731	3732	3760	3759	3760	3756	3718	2694	3707	3747	3745	3742	3964	3760	3750	3723	3744	3752	3781	3737	3745	3910	3782	4238	3982	4219	3797	3753	3793	3676	3797	3787	3782	3928	4152	4043	3178	3177	1435	1449	1068	1043	1147	1052	1080	1054	3146
GCA_028440225.1	3632	3701	3701	3702	3662	3661	3662	3658	3682	2373	3669	3640	3638	3633	3865	3662	3652	3608	3646	3646	3684	3639	3660	3825	3701	4140	3917	4133	3716	3655	3722	3580	3715	3722	3701	3829	4054	3945	3080	3079	641	655	291	271	404	292	293	290	3048
GCA_028440255.1	3741	3671	3671	3672	3753	3752	3753	3749	3691	2439	3692	3738	3736	3731	3957	3753	3743	3699	3737	3737	3775	3730	3699	3847	3740	4231	3955	4177	3755	3746	3820	3668	3805	3760	3740	3921	4145	4036	3171	3170	725	739	371	348	484	371	372	369	3139
GCA_028440285.1	3779	3717	3717	3718	3746	3745	3746	3742	3704	2694	3693	3733	3731	3728	3950	3746	3736	3709	3730	3738	3767	3723	3731	3896	3768	4224	3968	4205	3783	3739	3779	3662	3783	3773	3768	3914	4138	4029	3164	3163	1435	1449	1068	1043	1147	1052	1080	1054	3132
GCA_028440295.1	3782	3720	3720	3721	3749	3748	3749	3745	3706	2697	3696	3736	3734	3730	3953	3749	3739	3712	3733	3741	3770	3726	3734	3899	3771	4227	3971	4208	3786	3742	3782	3665	3786	3776	3771	3917	4141	4032	3167	3166	1438	1452	1070	1046	1150	1055	1083	1057	3135
GCA_028440335.1	3774	3738	3738	3739	3773	3772	3773	3769	3554	2515	3727	3715	3713	3708	3977	3773	3763	3719	3757	3757	3795	3750	3700	3880	3741	4251	3957	4203	3756	3766	3836	3667	3826	3762	3741	3942	4165	4056	3191	3190	404	418	30	36	144	30	31	28	3159
GCA_028440525.1	4344	4266	4266	4267	4309	4308	4309	4305	4180	3222	4242	4267	4265	4250	4513	4309	4250	4267	4293	4296	4331	4286	4300	4448	4338	4787	4554	4784	4353	4302	4235	4200	4362	4359	4338	4477	4701	4592	3727	3726	1617	1632	1239	1247	1349	1242	1264	1251	3695
GCA_028440615.1	2253	2222	2222	2223	2256	2255	2256	2252	2239	1154	2165	2167	2165	2161	2460	2256	2246	2218	2240	2240	2278	2253	2179	2345	2523	2734	2499	2860	2235	2249	2466	2209	2309	2241	2523	2423	2654	2539	2707	2706	2254	2268	1912	1895	1809	1913	1911	1913	2675
GCA_028440685.1	3605	3674	3674	3675	3635	3634	3635	3631	3655	2344	3644	3613	3611	3606	3824	3635	3625	3581	3619	3619	3657	3612	3633	3796	3674	4114	3890	4091	3689	3628	3709	3553	3688	3695	3674	3803	4020	3918	3053	3052	637	651	289	268	402	289	291	286	3021
GCA_028445355.1	1629	1816	1816	1817	1625	1624	1625	1621	1960	1308	1670	1554	1550	1550	1829	1625	1616	1592	1609	1621	1647	1623	1615	1768	2097	2103	2058	2315	1648	1619	1920	1576	1678	1655	2097	1795	2022	1908	2335	2334	3276	3287	2918	2903	2783	2899	2928	2914	2303
GCA_028445395.1	1683	1872	1872	1873	1679	1678	1679	1675	2014	1595	1724	1608	1604	1604	1883	1680	1670	1646	1663	1675	1701	1677	1669	1822	2153	2157	2114	2371	1702	1673	1975	1630	1732	1709	2153	1849	2076	1962	2391	2390	3530	3541	3204	3183	3064	3186	3215	3143	2359
GCA_028544335.1	835	934	934	935	735	734	735	731	1053	2282	1447	850	849	849	939	735	726	725	740	731	757	735	865	1135	859	1225	1069	1318	866	729	1144	706	790	872	858	906	1123	1018	83	82	3512	3544	3207	3158	3042	3192	3222	3144	59
GCA_028670185.3	766	902	902	903	670	669	670	666	906	2412	1379	785	784	784	874	671	661	662	675	666	692	670	800	1070	1099	1160	1069	1436	801	664	1032	683	725	807	1099	840	1071	953	1148	1147	4085	4119	3783	3731	3643	3766	3796	3746	1116
GCA_029477905.1	1999	2158	2158	2159	1994	1993	1994	1990	2316	1126	1939	1909	1907	1903	2198	1994	1984	1971	1977	1979	2016	1991	1952	2098	2446	2472	2408	2681	1996	1987	2243	1947	2047	2002	2446	2162	2393	2277	2708	2707	2676	2688	2322	2305	2206	2324	2322	2316	2676
GCA_029478065.1	4083	4050	4050	4051	4103	4102	4103	4099	3922	2794	4006	4020	4018	4013	4307	4103	4093	4049	4086	4087	4124	4080	4040	4205	4081	4581	4104	4501	4096	4096	4162	3983	4140	4086	4081	4272	4494	4385	3532	3532	140	151	511	501	622	472	513	509	3502
GCA_029761785.1	3818	3782	3782	3783	3817	3816	3817	3813	3598	2517	3771	3759	3757	3752	4021	3816	3806	3763	3800	3797	3839	3794	3744	3924	3785	4294	4001	4246	3800	3810	3878	3711	3870	3806	3785	3985	4205	4100	3235	3234	421	430	51	60	166	53	55	51	3203
GCA_030016845.1	1662	1827	1827	1828	1650	1649	1650	1646	1992	1323	1713	1605	1603	1601	1854	1649	1639	1618	1634	1646	1672	1648	1616	1734	2099	2128	2059	2327	1649	1644	1937	1591	1703	1655	2099	1821	2049	1933	2361	2360	3291	3306	2935	2908	2800	2917	2946	2931	2329
GCA_031131305.2	768	904	904	905	672	671	672	668	908	2414	1381	787	786	786	876	673	662	664	676	668	694	672	802	1072	1101	1162	1071	1438	803	666	1034	685	727	809	1101	842	1073	955	1150	1149	4087	4121	3785	3733	3646	3768	3798	3748	1118
GCA_031152335.2	772	908	908	909	676	675	676	672	912	2418	1385	791	790	790	880	677	666	668	680	672	698	676	806	1076	1105	1166	1075	1442	807	670	1038	689	731	813	1105	846	1077	959	1154	1153	4091	4125	3789	3737	3649	3772	3802	3752	1122
GCA_031152375.2	766	902	902	903	670	669	670	666	906	2408	1379	785	784	784	874	671	660	662	675	666	692	670	800	1070	1099	1160	1069	1436	801	664	1032	683	725	807	1099	840	1071	953	1148	1147	4076	4110	3779	3727	3640	3762	3792	3742	1116
GCA_032262745.2	797	933	933	934	701	700	701	697	929	2437	1408	816	815	815	904	702	692	692	705	697	723	700	831	1100	1130	1191	1100	1467	832	695	1061	715	756	838	1129	870	1101	984	1179	1178	4093	4125	3791	3740	3651	3773	3804	3754	1147
GCA_033182345.2	766	902	902	903	670	669	670	666	906	2412	1379	785	784	784	874	671	661	662	675	666	692	670	800	1070	1099	1160	1069	1436	801	664	1032	683	725	807	1099	840	1071	953	1148	1147	4085	4119	3783	3731	3644	3766	3796	3746	1116
GCA_034296425.1	2006	2017	2017	2018	1960	1959	1960	1956	2193	580	2122	1863	1861	1858	2163	1960	1950	1925	1943	1944	1981	1957	1960	2134	2390	2438	2344	2664	2014	1953	2210	1911	1997	2004	2390	2129	2359	2240	2426	2425	2991	3003	2649	2638	2531	2653	2649	2651	2394
GCA_034296575.1	2036	2047	2047	2048	1990	1989	1990	1986	2223	596	2152	1893	1891	1888	2193	1990	1980	1955	1973	1974	2011	1987	1990	2164	2420	2468	2374	2697	2044	1983	2240	1941	2027	2034	2420	2159	2389	2273	2456	2455	3007	3019	2665	2654	2547	2669	2665	2667	2424
GCA_034296605.1	2036	2047	2047	2048	1990	1989	1990	1986	2223	596	2152	1893	1891	1888	2193	1990	1980	1955	1973	1974	2011	1987	1990	2164	2420	2468	2374	2697	2044	1983	2240	1941	2027	2034	2420	2159	2389	2273	2456	2455	3007	3019	2665	2654	2547	2669	2665	2667	2424
GCA_034296625.1	2036	2048	2048	2049	1991	1990	1991	1987	2224	596	2153	1894	1892	1889	2194	1990	1981	1956	1973	1975	2012	1988	1991	2165	2420	2469	2375	2697	2045	1984	2241	1941	2028	2035	2421	2160	2389	2274	2457	2456	3006	3018	2665	2654	2547	2669	2665	2667	2425
GCA_034296795.1	2036	2047	2047	2048	1990	1989	1990	1986	2223	596	2152	1893	1891	1888	2193	1990	1980	1955	1973	1974	2011	1987	1990	2164	2420	2468	2374	2697	2044	1983	2240	1941	2027	2034	2420	2159	2389	2273	2456	2455	3007	3019	2665	2654	2547	2669	2665	2667	2424
GCA_034296945.1	791	1012	1012	1013	782	781	782	778	1047	2160	668	748	746	747	986	783	773	752	776	778	803	781	781	929	1232	1272	1178	1464	782	776	1098	738	821	772	1232	952	1183	1065	1494	1493	3597	3628	3273	3254	3106	3289	3286	3240	1462
GCA_034297035.1	2036	2047	2047	2048	1990	1989	1990	1986	2223	596	2152	1893	1891	1888	2193	1990	1980	1955	1973	1974	2011	1987	1990	2164	2420	2468	2374	2697	2044	1983	2240	1941	2027	2034	2420	2159	2389	2273	2456	2455	3007	3019	2665	2654	2547	2669	2665	2667	2424
GCA_034297095.1	2037	2048	2048	2049	1991	1990	1991	1987	2224	597	2153	1894	1892	1889	2194	1991	1981	1956	1974	1975	2012	1988	1991	2165	2421	2469	2375	2698	2044	1984	2241	1942	2028	2035	2421	2160	2390	2274	2457	2456	3008	3020	2666	2655	2548	2670	2666	2668	2425
GCA_034297155.1	2036	2047	2047	2048	1990	1989	1990	1986	2223	596	2152	1893	1891	1888	2193	1990	1980	1955	1973	1974	2011	1987	1990	2164	2420	2468	2374	2697	2044	1983	2240	1941	2027	2034	2420	2159	2389	2273	2456	2455	3007	3019	2665	2654	2547	2669	2665	2667	2424
GCA_034297175.1	2019	2030	2030	2031	1973	1972	1973	1969	2206	579	2135	1876	1874	1871	2176	1973	1963	1938	1956	1957	1994	1970	1973	2147	2403	2451	2357	2680	2027	1966	2223	1924	2010	2017	2403	2142	2372	2256	2439	2438	2990	3002	2648	2637	2530	2652	2648	2650	2407
GCA_034297195.1	2036	2047	2047	2048	1990	1989	1990	1986	2223	596	2152	1893	1891	1888	2193	1990	1980	1955	1973	1974	2011	1987	1990	2164	2420	2468	2374	2697	2044	1983	2240	1941	2027	2034	2420	2159	2389	2273	2456	2455	3007	3019	2665	2654	2547	2669	2665	2667	2424
GCA_034297235.1	2036	2047	2047	2048	1990	1989	1990	1986	2223	596	2152	1893	1891	1888	2193	1990	1980	1955	1973	1974	2011	1987	1990	2164	2420	2468	2374	2697	2044	1983	2240	1941	2027	2034	2420	2159	2389	2273	2456	2455	3007	3019	2665	2654	2547	2669	2665	2667	2424
GCA_034297265.1	2036	2047	2047	2048	1990	1989	1990	1986	2223	596	2152	1893	1891	1888	2193	1990	1980	1955	1973	1974	2011	1987	1990	2164	2420	2468	2374	2697	2044	1983	2240	1941	2027	2034	2420	2159	2389	2273	2456	2455	3007	3019	2665	2654	2547	2669	2665	2667	2424
GCA_034704115.1	770	906	906	907	674	673	674	670	910	2416	1383	789	788	788	878	675	664	666	679	670	696	674	804	1074	1103	1164	1073	1440	805	668	1036	687	729	811	1103	844	1075	957	1152	1151	4089	4122	3787	3735	3648	3770	3800	3750	1120
GCA_036533995.1	3758	3754	3754	3755	3758	3757	3758	3754	3668	2410	3740	3700	3698	3693	3962	3757	3748	3704	3742	3742	3780	3735	3709	3888	3751	4236	3966	4212	3765	3751	3819	3651	3811	3771	3750	3926	4150	4041	3176	3175	521	535	169	175	283	169	170	167	3144
GCA_036858175.1	2763	2940	2940	2941	2757	2756	2756	2753	3114	2319	2684	2725	2709	2699	2942	2758	2748	2714	2742	2750	2778	2754	2729	2851	3228	3234	3177	3436	2776	2751	2969	2712	2798	2772	3228	2927	3152	3040	3469	3468	4223	4200	3849	3827	3699	3811	3853	3867	3437
GCA_037108135.1	795	930	931	931	699	697	699	695	927	2435	1406	814	813	813	901	699	690	690	704	695	721	698	829	1098	1128	1189	1098	1465	830	693	1061	713	753	835	1127	868	1098	981	1177	1175	4091	4124	3789	3738	3649	3771	3802	3752	1145
GCA_037108215.1	767	903	903	904	671	670	671	667	907	2413	1380	786	785	785	875	672	662	663	676	667	693	671	801	1071	1100	1161	1070	1437	802	665	1033	684	726	808	1100	841	1072	954	1149	1148	4085	4119	3784	3731	3643	3765	3796	3747	1117
GCA_039949615.1	767	903	903	904	671	670	671	667	907	2413	1380	786	785	785	875	672	662	663	676	667	693	671	801	1071	1100	1161	1070	1437	802	665	1033	684	726	808	1100	841	1072	954	1149	1148	4085	4119	3784	3731	3643	3765	3796	3747	1117
GCA_040124365.1	770	906	906	907	674	673	674	670	910	2416	1383	789	788	788	878	675	664	666	679	670	696	674	804	1074	1103	1164	1073	1440	805	668	1036	687	729	811	1103	844	1075	957	1152	1151	4052	4085	3750	3698	3611	3733	3763	3713	1120
GCA_040210875.1	767	903	903	904	671	670	671	667	907	2413	1380	786	785	785	875	672	662	663	676	667	693	671	801	1071	1100	1161	1070	1437	802	665	1033	684	726	808	1100	841	1072	954	1149	1148	4085	4119	3784	3731	3643	3765	3796	3747	1117
GCA_040239245.1	768	904	904	905	672	671	672	668	908	2414	1381	787	786	786	876	673	663	664	677	668	694	672	802	1072	1101	1162	1071	1438	803	666	1034	685	727	809	1101	842	1073	955	1150	1149	4086	4120	3785	3732	3644	3766	3797	3748	1118
GCA_041526405.1	844	750	745	751	744	743	744	740	1036	2456	1457	859	858	857	948	745	733	735	749	740	766	744	874	1144	703	1234	1093	1249	875	738	1158	724	799	881	675	915	1135	1027	868	867	4217	4249	3912	3859	3734	3894	3925	3875	836
GCA_041532285.1	1516	1509	1509	1510	1433	1432	1433	1429	1682	2861	2019	1422	1421	1421	1637	1433	1424	1395	1438	1429	1455	1433	1540	1632	1534	1923	1742	2000	1538	1427	1840	1331	1488	1547	1533	1481	1821	1716	781	780	4081	4096	3772	3726	3577	3757	3787	3683	757
GCA_041927285.1	801	1023	1023	1024	793	792	793	789	1058	2215	680	759	757	758	997	794	784	763	797	785	814	792	792	940	1243	1283	1189	1462	793	787	1109	749	832	783	1243	963	1193	1076	1505	1504	3658	3688	3334	3318	3168	3319	3349	3303	1473
GCA_042144055.1	220	520	546	521	120	93	120	105	684	2062	827	229	228	228	298	95	111	112	125	116	126	119	249	510	598	610	662	933	251	103	594	131	149	230	585	279	495	377	670	644	4028	4058	3723	3672	3541	3680	3736	3686	638
GCA_042148545.1	26	510	510	511	127	126	127	123	645	2003	731	236	233	235	329	127	118	119	132	122	149	126	158	410	609	617	570	827	159	121	597	139	182	165	608	297	527	410	839	838	4098	4128	3795	3743	3617	3778	3808	3758	806
GCA_042862925.1	3758	3754	3754	3755	3758	3757	3758	3754	3668	2410	3740	3700	3698	3693	3962	3757	3748	3704	3742	3742	3780	3735	3709	3888	3751	4236	3966	4212	3765	3751	3819	3651	3811	3771	3750	3926	4150	4041	3176	3175	521	535	169	175	283	169	170	167	3144
GCA_042925755.1	732	932	932	933	742	741	742	738	1106	2163	45	694	692	693	936	743	733	712	747	738	764	741	730	837	1193	1219	1155	1395	743	736	1030	691	797	749	1193	901	1142	1009	1454	1453	4055	4086	3752	3707	3580	3735	3764	3719	1422
GCA_042926565.1	715	920	920	921	704	703	704	700	1102	2149	559	659	657	658	908	705	695	674	709	700	726	703	721	829	1184	1194	1146	1427	734	698	1052	663	759	739	1182	873	1104	987	1416	1415	4071	4101	3767	3723	3594	3750	3779	3734	1384
GCA_042927665.1	732	932	932	933	742	741	742	738	1106	2163	45	694	692	693	936	743	733	712	747	738	764	741	730	837	1193	1219	1155	1395	743	736	1030	691	797	749	1193	901	1142	1009	1454	1453	4055	4086	3752	3707	3580	3735	3764	3719	1422
GCA_042939275.1	3041	3005	3005	3006	3042	3041	3042	3038	2960	1810	2996	3020	3018	3014	3246	3042	3032	3002	3025	3026	3064	3039	2981	3155	3022	3520	3238	3468	3037	3035	3165	2940	3095	3043	3021	3209	3434	3325	2460	2459	1519	1531	1169	1139	1064	1171	1168	1170	2428
GCA_042984385.1	1685	1902	1902	1903	1663	1662	1663	1659	2000	1363	1736	1616	1613	1612	1867	1664	1654	1620	1648	1659	1685	1660	1658	1813	2142	2141	2102	2373	1690	1657	1948	1583	1716	1698	2141	1832	2061	1946	2375	2374	2947	2960	2585	2592	2481	2565	2595	2581	2343
GCA_043260445.1	2030	2208	2208	2209	2027	2026	2027	2023	2266	1132	1938	1942	1940	1936	2231	2027	2017	1989	2010	2011	2049	2024	1958	2116	2464	2505	2426	2699	2014	2020	2291	1979	2080	2020	2464	2195	2426	2310	2739	2738	2288	2298	1935	1918	1831	1934	1933	1936	2707
GCA_043260525.1	2029	2207	2207	2208	2026	2025	2026	2022	2265	1131	1937	1941	1939	1935	2230	2026	2016	1988	2009	2010	2048	2023	1957	2115	2463	2503	2425	2698	2013	2019	2290	1978	2079	2019	2463	2194	2425	2309	2738	2737	2267	2278	1934	1917	1830	1933	1932	1935	2706
GCA_043261155.1	2032	2210	2210	2211	2029	2028	2029	2025	2268	1134	1940	1944	1942	1938	2233	2029	2019	1991	2012	2013	2051	2026	1960	2118	2466	2507	2428	2701	2016	2022	2292	1981	2082	2022	2465	2197	2428	2312	2741	2740	2290	2299	1937	1920	1832	1937	1935	1938	2709
GCA_043554375.1	720	918	918	919	619	618	620	616	1071	2424	1331	735	734	734	823	621	611	612	625	616	641	620	746	1016	895	1104	855	1304	747	614	1067	628	659	737	895	575	1015	903	1159	1158	4486	4514	4211	4153	4020	4194	4201	4174	1127
GCA_044829745.1	1312	1450	1450	1451	1218	1217	1218	1214	1449	2958	1925	1333	1317	1332	1422	1219	1208	1210	1207	1214	1240	1202	1348	1618	1647	1708	1614	1984	1349	1212	1580	1218	1273	1355	1647	1388	1619	1501	1695	1694	4623	4636	4328	4276	4143	4306	4341	4291	1662
GCA_045066145.1	1913	1970	1970	1971	1867	1866	1867	1863	2135	201	2074	1845	1843	1838	2069	1867	1857	1832	1851	1851	1889	1864	1868	2040	2230	2345	2192	2542	1927	1860	2187	1825	1920	1933	2230	2037	2266	2150	2281	2280	2872	2883	2528	2497	2395	2532	2528	2512	2249
GCA_045066215.1	2006	2205	2205	2206	2005	2004	2005	2001	2197	1119	1959	1947	1945	1941	2209	2005	1995	1967	1989	1989	2027	2002	1932	2112	2438	2483	2400	2675	1988	1998	2270	1942	2058	1994	2438	2175	2404	2288	2717	2716	2204	2216	1838	1844	1737	1842	1838	1840	2685
GCA_045066335.1	1983	2169	2169	2170	1986	1985	1986	1982	2240	1014	1939	1931	1929	1925	2190	1986	1976	1948	1969	1970	2007	1983	1915	2078	2421	2463	2367	2636	1971	1979	2243	1943	2023	1961	2421	2155	2385	2269	2698	2697	2270	2282	1924	1929	1824	1928	1924	1926	2666
GCA_047121545.1	1783	2010	2059	2011	1688	1638	1688	1668	2217	3411	2255	1705	1702	1704	1653	1642	1679	1679	1689	1684	1696	1687	1800	1980	2251	1911	2138	2313	1800	1665	1834	1628	1702	1773	2234	1569	2035	1654	2394	2344	5440	5457	5225	5116	4985	5198	5232	5181	2362
GCA_047224085.1	2206	2316	2365	2317	2131	2081	2131	2111	2563	3719	2590	2058	2055	2057	2040	1982	2122	2123	2120	2127	2138	2105	2209	2374	2588	2252	2467	2646	2210	2109	2167	2067	2107	2166	2571	1954	2386	2039	2721	2669	5686	5673	5471	5406	5224	5444	5483	5431	2689
GCA_047287895.1	541	740	740	741	441	440	441	437	893	2245	1152	556	555	555	644	442	432	433	446	437	462	441	567	837	715	931	676	1119	568	435	901	449	480	558	715	395	842	724	965	964	4313	4342	4018	3959	3828	4001	4031	3981	933
GCA_048960615.1	1699	1916	1916	1917	1677	1676	1677	1673	2014	1377	1750	1630	1627	1626	1881	1678	1668	1634	1662	1673	1699	1674	1672	1827	2156	2155	2116	2387	1704	1671	1962	1597	1730	1712	2155	1846	2075	1960	2389	2388	2961	2960	2599	2606	2495	2579	2609	2595	2357
GCA_049155085.1	137	469	469	470	37	36	37	33	607	1982	750	152	151	151	240	37	27	29	42	32	59	37	167	437	618	527	580	852	168	31	511	49	92	174	618	206	438	320	743	742	4108	4141	3804	3752	3626	3787	3818	3768	711
GCA_049271245.1	365	457	457	458	265	264	265	261	377	1996	978	380	379	379	469	265	256	257	269	260	287	264	395	665	732	754	702	1057	396	259	678	278	320	402	732	435	665	548	737	736	4094	4126	3789	3738	3610	3771	3801	3752	705
GCA_049349525.1	3061	3024	3024	3025	3061	3060	3061	3057	2979	1802	3016	3038	3037	3033	3265	3061	3051	3021	3045	3045	3082	3058	3000	3174	3041	3537	3257	3487	3056	3054	3184	2960	3114	3062	3039	3228	3453	3344	2478	2477	1524	1536	1174	1144	1070	1176	1173	1175	2448
GCA_050269755.1	1369	1721	1724	1726	1443	1442	1443	1439	1905	2796	1484	1461	1450	1444	1609	1331	1325	1431	1448	1439	1465	1440	1439	1627	1925	1913	1887	2002	1475	1437	1727	1407	1490	1481	1925	1576	1816	1623	2155	2152	4726	4759	4423	4372	4264	4386	4443	4396	2123
GCA_050320255.1	386	583	583	584	311	310	311	307	819	2014	795	329	328	327	515	312	302	302	314	299	333	311	414	549	865	801	826	1102	414	305	766	270	366	421	864	481	712	594	1017	1016	4148	4172	3847	3796	3662	3836	3860	3813	985
GCA_050320305.1	370	483	483	484	270	269	270	266	612	2002	983	385	384	384	474	271	261	262	275	266	292	269	399	667	681	760	652	1022	401	264	669	283	325	407	681	439	671	553	725	724	4092	4124	3787	3736	3606	3770	3800	3750	693
GCA_050400205.1	1521	1514	1514	1515	1438	1437	1438	1434	1686	2866	2024	1427	1426	1426	1642	1438	1429	1400	1443	1434	1460	1438	1545	1637	1539	1928	1747	2005	1543	1432	1845	1334	1493	1552	1538	1486	1826	1721	786	785	4085	4102	3779	3732	3583	3764	3794	3690	762
GCA_958319625.1	735	935	935	936	745	744	745	741	1109	2166	48	697	695	696	949	746	736	715	750	741	767	744	733	840	1196	1235	1158	1414	746	739	1047	695	800	752	1196	914	1145	1028	1457	1456	4059	4089	3755	3710	3583	3738	3767	3722	1425
GCA_958319955.1	729	929	929	930	739	738	739	735	1103	2160	42	691	689	690	943	740	730	709	744	735	761	738	727	834	1190	1229	1152	1408	740	733	1041	688	794	745	1188	908	1139	1022	1451	1450	4053	4083	3749	3704	3577	3732	3761	3716	1419
GCA_958322015.1	729	929	929	930	739	738	739	735	1103	2160	42	691	689	690	943	740	730	709	744	735	761	738	727	834	1190	1229	1152	1408	740	733	1041	688	794	745	1188	908	1139	1022	1451	1450	4053	4083	3749	3704	3577	3732	3761	3716	1419
H2M2403	2115	2324	2324	2325	2127	2126	2127	2123	2504	1559	1984	2086	2084	2082	2329	2127	2116	2100	2112	2116	2148	2125	2069	2226	2561	2605	2475	2746	2111	2121	2313	2083	2133	2070	2561	2296	2526	2410	2839	2838	3748	3752	3386	3359	3240	3377	3395	3379	2807
H2M2504	2115	2324	2324	2325	2127	2126	2127	2123	2504	1559	1984	2086	2084	2082	2329	2127	2116	2100	2112	2116	2148	2125	2069	2226	2561	2605	2475	2746	2111	2121	2313	2083	2133	2070	2561	2296	2526	2410	2839	2838	3748	3752	3386	3359	3240	3377	3395	3379	2807
[truncated: 231 more columns]
