# Supplementary material for: Whole-genome analysis of extensively drug-resistant Acinetobacter baumannii isolates from a Peruvian tertiary hospital reveals the emergence of OXA-23-producing ST79 and ST1079 clones
Source: Microbiol Spectr. 2026 Feb 3;14(3):e03415-25. doi: 10.1128/spectrum.03415-25 (PMC12955417; doi:10.1128/spectrum.03415-25)
Supplement: Table S7 — Core-genome SNP distance matrix of Acinetobacter baumannii ST1079 genomes, including three Peruvian study isolates and three publicly available genomes from the NCBI database. [file spectrum.03415-25-s0007.xlsx]

## Sheet: TableS7
Table S7. Core-genome SNP distance matrix of Acinetobacter baumannii ST1079 genomes, including three Peruvian study isolates and three publicly available genomes from the NCBI database.
Matrix	GCA_001674695.1	GCA_028444375.1	GCA_040983945.1	H2M2401	H2M2402	H2M2405
GCA_001674695.1	0	3905	2346	8328	8326	8327
GCA_028444375.1	3905	0	3088	7397	7401	7402
GCA_040983945.1	2346	3088	0	8210	8214	8215
H2M2401	8328	7397	8210	0	4	6
H2M2402	8326	7401	8214	4	0	4
H2M2405	8327	7402	8215	6	4	0
